# Supplementary material for: A Non-Shedding Fruit Elaeis oleifera Palm Reveals Perturbations to Hormone Signaling, ROS Homeostasis, and Hemicellulose Metabolism
Source: Genes (Basel). 2021 Oct 28;12(11):1724. doi: 10.3390/genes12111724 (PMC8621672; doi:10.3390/genes12111724)
Supplement: Supplementary file 1 [file genes-12-01724-s001.zip]

Archive with 3 entries (2 files):
- suppementary tables/
- suppementary tables/Copy of Table S1 274 DEGs (UP and DOWN).xlsx
- suppementary tables/Copy of Table S2 139 DEGs (UP and DOWN).xlsx
