# Supplementary material for: A Non-Shedding Fruit Elaeis oleifera Palm Reveals Perturbations to Hormone Signaling, ROS Homeostasis, and Hemicellulose Metabolism
Source: Genes (Basel). 2021 Oct 28;12(11):1724. doi: 10.3390/genes12111724 (PMC8621672; doi:10.3390/genes12111724)
Supplement: Supplementary file 1 [file genes-12-01724-s001.zip › suppementary tables/Copy of Table S1 274 DEGs (UP and DOWN).xlsx]

## Sheet: 102 UP NSh
			RPKM
CD|BD	LFC1	padj	NSh-PR	NSh-R	Sh-PR	Sh-R	DESCRIPTION MAPMAN	BINCODE	NAME MAPMAN	DESCRIPTION NCBI Id 2020
LOC105044359	-1.56961	2.35418e-05	7.14466	4.90646	7.64116	1.73553	'(at5g02120 : 121.0) Encodes a one helix protein homologous to cyanobacterial high-light inducible proteins. The protein is localized to the thylakoid membrane and its transcript is transiently induced by exposure to high light conditions.; one helix protein (OHP); FUNCTIONS IN: molecular_function unknown; INVOLVED IN: response to high light intensity; LOCATED IN: chloroplast thylakoid membrane, …	'1.1.1.2'	'PS.lightreaction.photosystem II.PSII polypeptide subunits'	>XM_010922222.2 PREDICTED: Elaeis guineensis light-harvesting complex-like protein OHP1, chloroplastic (LOC105044359), transcript variant X1, mRNA
LOC105039562	-2.00682	6.85708e-09	217.723	249.984	174.88	65.5508	'(at4g30440 : 727.0) UDP-D-glucuronate 4-epimerase; UDP-D-glucuronate 4-epimerase 1 (GAE1); FUNCTIONS IN: UDP-glucuronate 4-epimerase activity, catalytic activity; INVOLVED IN: cellular metabolic process, carbohydrate metabolic process, nucleotide-sugar metabolic process, metabolic process; LOCATED IN: cellular_component unknown; EXPRESSED IN: 24 plant structures; EXPRESSED DURING: 15 growth stag…	'10.1.6'	'cell wall.precursor synthesis.GAE'	>XM_010915753.3 PREDICTED: Elaeis guineensis UDP-glucuronate 4-epimerase 1 (LOC105039562), mRNA
LOC105050826	-3.14522	4.91173e-07	218.758	152.579	126.185	18.4741	'(at4g25810 : 404.0) xyloglucan endotransglycosylase-related protein (XTR6); xyloglucan endotransglycosylase 6 (XTR6); FUNCTIONS IN: hydrolase activity, acting on glycosyl bonds, xyloglucan:xyloglucosyl transferase activity, hydrolase activity, hydrolyzing O-glycosyl compounds; INVOLVED IN: carbohydrate metabolic process, cellular glucan metabolic process; LOCATED IN: cell wall; EXPRESSED IN: 14 …	'10.6.2'	'cell wall.degradation.mannan-xylose-arabinose-fucose'	>XM_010930999.3 PREDICTED: Elaeis guineensis xyloglucan endotransglucosylase/hydrolase protein 22 (LOC105050826), mRNA
LOC105049189	-3.45045	5.66319e-08	1183.36	1231.21	656.804	119.463	'(at4g25810 : 411.0) xyloglucan endotransglycosylase-related protein (XTR6); xyloglucan endotransglycosylase 6 (XTR6); FUNCTIONS IN: hydrolase activity, acting on glycosyl bonds, xyloglucan:xyloglucosyl transferase activity, hydrolase activity, hydrolyzing O-glycosyl compounds; INVOLVED IN: carbohydrate metabolic process, cellular glucan metabolic process; LOCATED IN: cell wall; EXPRESSED IN: 14 …	'10.6.2'	'cell wall.degradation.mannan-xylose-arabinose-fucose'	>XM_010928755.2 PREDICTED: Elaeis guineensis probable xyloglucan endotransglucosylase/hydrolase protein 23 (LOC105049189), mRNA
LOC105037481	-3.49284	2.5591e-06	180.604	166.568	119.18	15.6107	'(at4g25810 : 407.0) xyloglucan endotransglycosylase-related protein (XTR6); xyloglucan endotransglycosylase 6 (XTR6); FUNCTIONS IN: hydrolase activity, acting on glycosyl bonds, xyloglucan:xyloglucosyl transferase activity, hydrolase activity, hydrolyzing O-glycosyl compounds; INVOLVED IN: carbohydrate metabolic process, cellular glucan metabolic process; LOCATED IN: cell wall; EXPRESSED IN: 14 …	'10.6.2'	'cell wall.degradation.mannan-xylose-arabinose-fucose'	>XM_010913137.3 PREDICTED: Elaeis guineensis probable xyloglucan endotransglucosylase/hydrolase protein 23 (LOC105037481), mRNA
LOC105049227	-3.91987	1.98352e-08	1210.87	1520.67	872.537	106.716	'(p35694|bru1_soybn : 224.0) Brassinosteroid-regulated protein BRU1 precursor - Glycine max (Soybean) & (at5g57550 : 219.0) xyloglucan endotransglycosylase-related protein (XTR3); xyloglucan endotransglucosylase/hydrolase 25 (XTH25); FUNCTIONS IN: hydrolase activity, acting on glycosyl bonds, xyloglucan:xyloglucosyl transferase activity; INVOLVED IN: plant-type cell wall biogenesis; LOCATED IN: e…	'10.6.2'	'cell wall.degradation.mannan-xylose-arabinose-fucose'	>XM_010928809.3 PREDICTED: Elaeis guineensis probable xyloglucan endotransglucosylase/hydrolase protein 23 (LOC105049227), mRNA
LOC105049188	-3.57914	1.04414e-06	225.674	174.493	85.0755	15.4769	'(at4g25810 : 419.0) xyloglucan endotransglycosylase-related protein (XTR6); xyloglucan endotransglycosylase 6 (XTR6); FUNCTIONS IN: hydrolase activity, acting on glycosyl bonds, xyloglucan:xyloglucosyl transferase activity, hydrolase activity, hydrolyzing O-glycosyl compounds; INVOLVED IN: carbohydrate metabolic process, cellular glucan metabolic process; LOCATED IN: cell wall; EXPRESSED IN: 14 …	'10.7'	'cell wall.modification'	>XM_010928754.3 PREDICTED: Elaeis guineensis probable xyloglucan endotransglucosylase/hydrolase protein 23 (LOC105049188), mRNA
LOC105032101	-1.49081	0.000394044	5.54786	31.376	34.4982	11.5162	'(p08817|acp2_horvu : 133.0) Acyl carrier protein 2, chloroplast precursor (Acyl carrier protein II) (ACP II) - Hordeum vulgare (Barley) & (at4g25050 : 106.0) encodes an acyl carrier protein predominantly expressed in leaves. Gene expression is upregulated by light.; acyl carrier protein 4 (ACP4); CONTAINS InterPro DOMAIN/s: Acyl carrier protein-like (InterPro:IPR009081); BEST Arabidopsis thalian…	'11.1.12'	'lipid metabolism.FA synthesis and FA elongation.ACP protein'	>XM_010906451.2 PREDICTED: Elaeis guineensis acyl carrier protein 2, chloroplastic (LOC105032101), mRNA
LOC105040922	-1.31289	2.34766e-06	26.0273	61.8179	77.0254	26.0215	'(at5g46290 : 696.0) 3-ketoacyl-acyl carrier protein synthase I (KAS I) mRNA,; 3-ketoacyl-acyl carrier protein synthase I (KAS I); FUNCTIONS IN: transferase activity, transferring acyl groups other than amino-acyl groups, fatty acid synthase activity, catalytic activity; INVOLVED IN: biosynthetic process, metabolic process, fatty acid biosynthetic process; EXPRESSED IN: 23 plant structures; EXPRE…	'11.1.3'	'lipid metabolism.FA synthesis and FA elongation.ketoacyl ACP synthase'	>XM_010917679.3 PREDICTED: Elaeis guineensis 3-oxoacyl-[acyl-carrier-protein] synthase I, chloroplastic (LOC105040922), mRNA
LOC105049664	-1.06084	0.000124823	2.21474	6.24726	7.1709	3.14396	'(at3g25110 : 487.0) Encodes a FatA acyl-ACP thioesterase; fatA acyl-ACP thioesterase (FaTA); CONTAINS InterPro DOMAIN/s: Acyl-ACP thioesterase (InterPro:IPR002864); BEST Arabidopsis thaliana protein match is: Acyl-ACP thioesterase (TAIR:AT4G13050.1); Has 1414 Blast hits to 1414 proteins in 571 species: Archae - 0; Bacteria - 1089; Metazoa - 0; Fungi - 0; Plants - 317; Viruses - 0; Other Eukaryot…	'11.1.7'	'lipid metabolism.FA synthesis and FA elongation.ACP thioesterase'	>XM_010929397.3 PREDICTED: Elaeis guineensis oleoyl-acyl carrier protein thioesterase 1, chloroplastic (LOC105049664), transcript variant X2, mRNA
LOC105037982	-1.91617	0.000246814	0.0603379	1.80258	1.68152	0.515305	'(gnl|cdd|36797 : 303.0) no description available & (at3g45070 : 253.0) P-loop containing nucleoside triphosphate hydrolases superfamily protein; FUNCTIONS IN: sulfotransferase activity; INVOLVED IN: biological_process unknown; LOCATED IN: cellular_component unknown; CONTAINS InterPro DOMAIN/s: Sulfotransferase domain (InterPro:IPR000863); BEST Arabidopsis thaliana protein match is: P-loop contai…	'11.8'	'lipid metabolism.'exotics'(steroids, squalene etc)'	>XM_010913630.3 PREDICTED: Elaeis guineensis cytosolic sulfotransferase 7 (LOC105037982), mRNA
LOC105060341	-2.10288	1.76812e-07	44.0586	28.3491	2.74474	6.9789	'(at1g66980 : 357.0) Encodes SNC4 (suppressor of npr1-1, constitutive 4), an atypical receptor-like kinase with two predicted extracellular glycerophosphoryl diester phosphodiesterase domains.; suppressor of npr1-1 constitutive 4 (SNC4); CONTAINS InterPro DOMAIN/s: Protein kinase, ATP binding site (InterPro:IPR017441), Serine/threonine-protein kinase domain (InterPro:IPR002290), Serine-threonine/…	'11.9.3.3'	'lipid metabolism.lipid degradation.lysophospholipases.glycerophosphodiester phosphodiesterase'	>XM_010944004.3 PREDICTED: Elaeis guineensis rust resistance kinase Lr10 (LOC105060341), mRNA
LOC105054379	-1.13547	0.000737951	57.1461	20.2471	26.5801	9.87605	'(at4g10465 : 206.0) Heavy metal transport/detoxification superfamily protein ; FUNCTIONS IN: metal ion binding; INVOLVED IN: metal ion transport; LOCATED IN: chloroplast; CONTAINS InterPro DOMAIN/s: Heavy metal transport/detoxification protein (InterPro:IPR006121); BEST Arabidopsis thaliana protein match is: Heavy metal transport/detoxification superfamily protein (TAIR:AT2G18196.1); Has 1074 Bl…	'15.2'	'metal handling.binding, chelation and storage'	>XM_029267416.1 PREDICTED: Elaeis guineensis heavy metal-associated isoprenylated plant protein 44-like (LOC105054379), mRNA
LOC105052944	-1.38993	6.24037e-06	2.69142	19.2981	15.8425	7.68956	'(at2g18950 : 363.0) Encodes homogentisate phytyltransferase involved in tocopherol biosynthesis. Has impact on seed longevity and plays a role in the adaptation to low temperature stress, notably phloem loading.; homogentisate phytyltransferase 1 (HPT1); CONTAINS InterPro DOMAIN/s: UbiA prenyltransferase (InterPro:IPR000537); BEST Arabidopsis thaliana protein match is: homogentisate prenyltransf…	'16.1.3.2'	'secondary metabolism.isoprenoids.tocopherol biosynthesis.homogentisate phytyltransferase'	>XM_010933929.3 PREDICTED: Elaeis guineensis homogentisate geranylgeranyltransferase, chloroplastic (LOC105052944), mRNA
LOC105057721	-1.22779	2.46847e-06	2.23769	6.0132	6.73247	2.73651	'(at5g57030 : 693.0) Lutein-deficient 2 (LUT2) required for lutein biosynthesis, member of the xanthophyll class of carotenoids. Encodes lycopene epsilon cyclase; LUTEIN DEFICIENT 2 (LUT2); CONTAINS InterPro DOMAIN/s: Lycopene beta/epsilon cyclase (InterPro:IPR008671), Lycopene cyclase, beta/epsilon (InterPro:IPR010108); BEST Arabidopsis thaliana protein match is: lycopene cyclase (TAIR:AT3G10230…	'16.1.4.4'	'secondary metabolism.isoprenoids.carotenoids.lycopene epsilon cyclase'	>XM_010940441.3 PREDICTED: Elaeis guineensis lycopene epsilon cyclase, chloroplastic (LOC105057721), transcript variant X1, mRNA
LOC105046267	-1.40969	2.11725e-05	32.7588	27.5089	21.8502	11.0701	'(at5g01210 : 426.0) HXXXD-type acyl-transferase family protein; FUNCTIONS IN: transferase activity, transferring acyl groups other than amino-acyl groups, transferase activity; INVOLVED IN: biological_process unknown; LOCATED IN: cellular_component unknown; EXPRESSED IN: 22 plant structures; EXPRESSED DURING: 13 growth stages; CONTAINS InterPro DOMAIN/s: Transferase (InterPro:IPR003480); BEST Ar…	'16.2'	'secondary metabolism.phenylpropanoids'	>XM_010924808.3 PREDICTED: Elaeis guineensis uncharacterized acetyltransferase At3g50280 (LOC105046267), mRNA
LOC105058988	-1.5378	4.13376e-06	5.24479	8.44139	9.34081	3.04386	'(gnl|cdd|66392 : 108.0) no description available & (at5g65590 : 102.0) Dof-type zinc finger DNA-binding family protein; FUNCTIONS IN: DNA binding, sequence-specific DNA binding transcription factor activity; INVOLVED IN: regulation of transcription; LOCATED IN: chloroplast; CONTAINS InterPro DOMAIN/s: Zinc finger, Dof-type (InterPro:IPR003851); BEST Arabidopsis thaliana protein match is: OBF bin…	'16.5.1.2.3'	'secondary metabolism.sulfur-containing.glucosinolates.regulation.indole'	>XM_010942096.3 PREDICTED: Elaeis guineensis dof zinc finger protein DOF1.4 (LOC105058988), mRNA
LOC105060004	-1.55205	4.1367e-05	5.9081	10.3047	10.6506	3.68962	'(gnl|cdd|66392 : 123.0) no description available & (at5g60850 : 113.0) Encodes a zinc finger protein.; OBF binding protein 4 (OBP4); CONTAINS InterPro DOMAIN/s: Zinc finger, Dof-type (InterPro:IPR003851); BEST Arabidopsis thaliana protein match is: DOF zinc finger protein 1 (TAIR:AT1G51700.1); Has 1807 Blast hits to 1807 proteins in 277 species: Archae - 0; Bacteria - 0; Metazoa - 736; Fungi - 3…	'16.5.1.2.3'	'secondary metabolism.sulfur-containing.glucosinolates.regulation.indole'	>XM_010943549.3 PREDICTED: Elaeis guineensis dof zinc finger protein 2 (LOC105060004), mRNA
LOC105035543	-2.10111	0.00336737	1.00578	6.88397	6.7226	1.67085	'(at2g46990 : 128.0) Encodes a member of the Aux/IAA family of proteins implicated in auxin signaling. IAA20 lacks the conserved degron (domain II) found in many family members, and IAA20 fusion proteins are stable in Arabidopsis seedlings. IAA20 transcripts are induced by auxin treatment, and overexpression of IAA20 leads to defects in gravitropism, root development, root meristem maintenance, e…	'17.2.3'	'hormone metabolism.auxin.induced-regulated-responsive-activated'	>XM_010911134.3 PREDICTED: Elaeis guineensis auxin-responsive protein IAA4 (LOC105035543), transcript variant X1, mRNA
LOC105043733	-2.12252	1.05487e-08	138.013	375.77	246.054	91.4411	'(q9lw48|erf5_nicsy : 123.0) Ethylene-responsive transcription factor 5 (Ethylene-responsive element-binding factor 5 homolog) (EREBP-4) (NsERF4) - Nicotiana sylvestris (Wood tobacco) & (gnl|cdd|47695 : 103.0) no description available & (at5g51190 : 102.0) encodes a member of the ERF (ethylene response factor) subfamily B-3 of ERF/AP2 transcription factor family. The protein contains one AP2 doma…	'17.5.2'	'hormone metabolism.ethylene.signal transduction'	>XM_010921409.3 PREDICTED: Elaeis guineensis ethylene-responsive transcription factor ERF105 (LOC105043733), mRNA
LOC105050553	-2.33784	3.84912e-09	678.415	998.744	545.599	209.647	'(gnl|cdd|47695 : 107.0) no description available & (at5g44210 : 92.8) encodes a member of the ERF (ethylene response factor) subfamily B-1 of ERF/AP2 transcription factor family (ATERF-9). The protein contains one AP2 domain. There are 15 members in this subfamily including ATERF-3, ATERF-4, ATERF-7, and leafy petiole.; erf domain protein 9 (ERF9); FUNCTIONS IN: transcription repressor activity,…	'17.5.2'	'hormone metabolism.ethylene.signal transduction'	>XM_010930631.3 PREDICTED: Elaeis guineensis ethylene-responsive transcription factor 9 (LOC105050553), mRNA
LOC105035740	-2.43113	1.98931e-11	496.645	694.473	412.449	136.219	'(gnl|cdd|47695 : 108.0) no description available & (at5g44210 : 91.3) encodes a member of the ERF (ethylene response factor) subfamily B-1 of ERF/AP2 transcription factor family (ATERF-9). The protein contains one AP2 domain. There are 15 members in this subfamily including ATERF-3, ATERF-4, ATERF-7, and leafy petiole.; erf domain protein 9 (ERF9); FUNCTIONS IN: transcription repressor activity,…	'17.5.2'	'hormone metabolism.ethylene.signal transduction'	>XM_010911413.3 PREDICTED: Elaeis guineensis ethylene-responsive transcription factor 4 (LOC105035740), mRNA
LOC105060890	-3.81818	9.42375e-09	336.61	208.449	154.82	15.8599	'(gnl|cdd|47695 : 106.0) no description available & (at4g34410 : 85.1) encodes a member of the ERF (ethylene response factor) subfamily B-3 of ERF/AP2 transcription factor family. The protein contains one AP2 domain. There are 18 members in this subfamily including ATERF-1, ATERF-2, AND ATERF-5.; redox responsive transcription factor 1 (RRTF1); CONTAINS InterPro DOMAIN/s: DNA-binding, integrase-t…	'17.5.2'	'hormone metabolism.ethylene.signal transduction'	>XM_010944748.3 PREDICTED: Elaeis guineensis ethylene-responsive transcription factor ERF109 (LOC105060890), mRNA
LOC105042046	-1.62617	5.31975e-06	1.98641	12.7148	1.72287	4.27156	'(at1g65690 : 199.0) Late embryogenesis abundant (LEA) hydroxyproline-rich glycoprotein family; CONTAINS InterPro DOMAIN/s: Late embryogenesis abundant protein, group 2 (InterPro:IPR004864); BEST Arabidopsis thaliana protein match is: NDR1/HIN1-like 25 (TAIR:AT5G36970.1); Has 985 Blast hits to 984 proteins in 28 species: Archae - 0; Bacteria - 0; Metazoa - 0; Fungi - 0; Plants - 985; Viruses - 0;…	'20.1'	'stress.biotic'	>XM_010919152.3 PREDICTED: Elaeis guineensis NDR1/HIN1-like protein 6 (LOC105042046), mRNA
LOC105060420	-1.78723	3.90503e-07	3637.24	3483.69	2396.08	1072.6	'(gnl|cdd|70773 : 151.0) no description available & (at2g35980 : 147.0) Encodes a protein whose sequence is similar to tobacco hairpin-induced gene (HIN1) and Arabidopsis non-race specific disease resistance gene (NDR1). Expression of this gene is induced by cucumber mosaic virus, spermine and during senescence. The gene product is localized to the chloroplast.; YELLOW-LEAF-SPECIFIC GENE 9 (YLS9)…	'20.1'	'stress.biotic'	>XM_010944101.2 PREDICTED: Elaeis guineensis NDR1/HIN1-like protein 10 (LOC105060420), mRNA
LOC105053187	-3.11381	6.38217e-07	185.787	182.853	104.995	22.2154	'(at2g01670 : 188.0) nudix hydrolase homolog 17 (NUDT17); FUNCTIONS IN: hydrolase activity; INVOLVED IN: biological_process unknown; EXPRESSED IN: 23 plant structures; EXPRESSED DURING: 15 growth stages; CONTAINS InterPro DOMAIN/s: NUDIX hydrolase domain-like (InterPro:IPR015797), NUDIX hydrolase domain (InterPro:IPR000086); BEST Arabidopsis thaliana protein match is: nudix hydrolase homolog 18 (…	'23.3.3'	'nucleotide metabolism.salvage.NUDIX hydrolases'	>XM_010934264.3 PREDICTED: Elaeis guineensis nudix hydrolase 17, mitochondrial (LOC105053187), mRNA
LOC105045981	-1.14981	6.22429e-05	2.57397	4.02787	5.65526	1.95184	'(at5g36110 : 299.0) member of CYP716A; "cytochrome P450, family 716, subfamily A, polypeptide 1" (CYP716A1); FUNCTIONS IN: electron carrier activity, monooxygenase activity, iron ion binding, oxygen binding, heme binding; INVOLVED IN: oxidation reduction; LOCATED IN: endomembrane system; CONTAINS InterPro DOMAIN/s: Cytochrome P450 (InterPro:IPR001128), Cytochrome P450, conserved site (InterPro:I…	'26.10'	'misc.cytochrome P450'	>XM_010924441.2 PREDICTED: Elaeis guineensis taxadiene 5-alpha hydroxylase (LOC105045981), mRNA
LOC105039147	-1.49601	0.000109779	27.4147	16.6111	12.9735	6.27341	'(at3g28210 : 182.0) Encodes a putative zinc finger protein (PMZ).; PMZ; FUNCTIONS IN: zinc ion binding; INVOLVED IN: response to abscisic acid stimulus, response to chitin; LOCATED IN: cellular_component unknown; EXPRESSED IN: 12 plant structures; EXPRESSED DURING: 10 growth stages; CONTAINS InterPro DOMAIN/s: Zinc finger, AN1-type (InterPro:IPR000058); BEST Arabidopsis thaliana protein match is…	'27.3.11'	'RNA.regulation of transcription.C2H2 zinc finger family'	>XM_010915169.3 PREDICTED: Elaeis guineensis zinc finger AN1 domain-containing stress-associated protein 12 (LOC105039147), mRNA
LOC105057098	-1.36105	2.74279e-06	319.289	413.087	336.516	169.978	'(at5g58620 : 406.0) zinc finger (CCCH-type) family protein; FUNCTIONS IN: sequence-specific DNA binding transcription factor activity; INVOLVED IN: regulation of transcription; LOCATED IN: endomembrane system; EXPRESSED IN: 17 plant structures; EXPRESSED DURING: 7 growth stages; CONTAINS InterPro DOMAIN/s: Zinc finger, CCCH-type (InterPro:IPR000571), Ankyrin repeat-containing domain (InterPro:IP…	'27.3.12'	'RNA.regulation of transcription.C3H zinc finger family'	>XM_010939553.3 PREDICTED: Elaeis guineensis zinc finger CCCH domain-containing protein 33 (LOC105057098), mRNA
LOC105039458	-1.2608	0.000689843	5.7422	1.7455	1.86195	0.784784	'(at5g06800 : 194.0) myb-like HTH transcriptional regulator family protein; CONTAINS InterPro DOMAIN/s: Homeodomain-like (InterPro:IPR009057), Myb, DNA-binding (InterPro:IPR014778), Homeodomain-related (InterPro:IPR012287), Myb-like DNA-binding domain, SHAQKYF class (InterPro:IPR006447), HTH transcriptional regulator, Myb-type, DNA-binding (InterPro:IPR017930); BEST Arabidopsis thaliana protein m…	'27.3.20'	'RNA.regulation of transcription.G2-like transcription factor family, GARP'	>XM_019848121.2 PREDICTED: Elaeis guineensis myb family transcription factor PHL5 (LOC105039458), transcript variant X2, mRNA
LOC105044477	-2.9882	1.72541e-14	8.4806	9.59466	4.29068	1.28584	'(q4jl76|myba2_orysa : 236.0) Myb-related protein MYBAS2 - Oryza sativa (Rice) & (at5g59780 : 221.0) Encodes a putative transcription factor (MYB59).; myb domain protein 59 (MYB59); FUNCTIONS IN: DNA binding, sequence-specific DNA binding transcription factor activity; INVOLVED IN: response to cadmium ion, regulation of transcription, DNA-dependent, response to chitin, response to salicylic acid …	'27.3.25'	'RNA.regulation of transcription.MYB domain transcription factor family'	>XM_010922397.3 PREDICTED: Elaeis guineensis myb-related protein MYBAS1 (LOC105044477), mRNA
LOC105056262	-1.16092	0.000600606	34.2042	11.9235	29.5837	5.75784	'(at1g75250 : 114.0) RAD-like 6 (RL6); CONTAINS InterPro DOMAIN/s: SANT, DNA-binding (InterPro:IPR001005), Molecular chaperone, heat shock protein, Hsp40, DnaJ (InterPro:IPR015609), Homeodomain-like (InterPro:IPR009057); BEST Arabidopsis thaliana protein match is: RAD-like 5 (TAIR:AT1G19510.1); Has 591 Blast hits to 590 proteins in 66 species: Archae - 0; Bacteria - 0; Metazoa - 122; Fungi - 0; P…	'27.3.26'	'RNA.regulation of transcription.MYB-related transcription factor family'	>XM_010938397.3 PREDICTED: Elaeis guineensis protein RADIALIS-like 3 (LOC105056262), mRNA
LOC105042035	-1.77772	3.4407e-07	449.102	348.256	214.038	107.642	'(at1g19210 : 117.0) encodes a member of the DREB subfamily A-5 of ERF/AP2 transcription factor family. The protein contains one AP2 domain. There are 15 members in this subfamily including RAP2.1, RAP2.9 and RAP2.10.; Integrase-type DNA-binding superfamily protein; FUNCTIONS IN: DNA binding, sequence-specific DNA binding transcription factor activity; INVOLVED IN: regulation of transcription, DN…	'27.3.3'	'RNA.regulation of transcription.AP2/EREBP, APETALA2/Ethylene-responsive element binding protein family'	>XM_010919139.3 PREDICTED: Elaeis guineensis ethylene-responsive transcription factor ERF017 (LOC105042035), transcript variant X4, mRNA
LOC105043386	-2.07791	2.54778e-06	527.009	226.436	194.281	57.511	'(at5g51990 : 166.0) encodes a member of the DREB subfamily A-1 of ERF/AP2 transcription factor family (CBF4). The protein contains one AP2 domain. There are six members in this subfamily, including CBF1, CBF2, and CBF3. This gene is involved in response to drought stress and abscisic acid treatment, but not to low temperature.; C-repeat-binding factor 4 (CBF4); FUNCTIONS IN: DNA binding, transcr…	'27.3.3'	'RNA.regulation of transcription.AP2/EREBP, APETALA2/Ethylene-responsive element binding protein family'	>XM_010920914.3 PREDICTED: Elaeis guineensis dehydration-responsive element-binding protein 1G (LOC105043386), mRNA
LOC105059334	-3.15631	8.91578e-08	555.916	374.825	238.362	45.0919	'(at4g25470 : 166.0) Encodes a member of the DREB subfamily A-1 of ERF/AP2 transcription factor family (CBF2). The protein contains one AP2 domain. There are six members in this subfamily, including CBF1, CBF2, and CBF3. This gene is involved in response to low temperature, abscisic acid, and circadian rhythm. Overexpressing this gene leads to increased freeze tolerance and induces the expression…	'27.3.3'	'RNA.regulation of transcription.AP2/EREBP, APETALA2/Ethylene-responsive element binding protein family'	>XM_010942594.2 PREDICTED: Elaeis guineensis dehydration-responsive element-binding protein 1C (LOC105059334), mRNA
LOC105054588	-3.51207	2.50884e-10	527.194	459.986	203.939	42.8246	'(at4g25470 : 141.0) Encodes a member of the DREB subfamily A-1 of ERF/AP2 transcription factor family (CBF2). The protein contains one AP2 domain. There are six members in this subfamily, including CBF1, CBF2, and CBF3. This gene is involved in response to low temperature, abscisic acid, and circadian rhythm. Overexpressing this gene leads to increased freeze tolerance and induces the expression…	'27.3.3'	'RNA.regulation of transcription.AP2/EREBP, APETALA2/Ethylene-responsive element binding protein family'	>XM_010936127.2 PREDICTED: Elaeis guineensis dehydration-responsive element-binding protein 1C (LOC105054588), mRNA
LOC109505878	-3.2213	1.11386e-05	10.8504	4.54595	5.96503	0.522708	'(at4g18680 : 103.0) unknown protein; BEST Arabidopsis thaliana protein match is: unknown protein (TAIR:AT4G18690.1); Has 361 Blast hits to 361 proteins in 33 species: Archae - 0; Bacteria - 0; Metazoa - 8; Fungi - 0; Plants - 353; Viruses - 0; Other Eukaryotes - 0 (source: NCBI BLink). & (reliability: 202.0) & (original description: protein DOG1-like 4 [Elaeis guineensis])'	'27.3.35'	'RNA.regulation of transcription.bZIP transcription factor family'	>XM_019850672.2 PREDICTED: Elaeis guineensis protein DOG1-like 4 (LOC109505878), mRNA
LOC105049107	-3.17902	0.000204339	3.61273	0.967646	0.968404	0.111373	'(at3g57040 : 180.0) response regulator ARR9, A two-component response regulator-like protein with a receiver domain with a conserved aspartate residue and a possible phosphorylation site and at the N-terminal half. Appears to interact with histidine kinase like genes ATHP3 and ATHP2; response regulator 9 (ARR9); CONTAINS InterPro DOMAIN/s: CheY-like (InterPro:IPR011006), Signal transduction resp…	'27.3.5'	'RNA.regulation of transcription.ARR'	>XM_010928667.3 PREDICTED: Elaeis guineensis two-component response regulator ORR9 (LOC105049107), mRNA
LOC105054406	-2.02148	1.7475e-06	76.9091	57.3827	48.0611	14.9809	'(at5g54180 : 381.0) plastid transcriptionally active 15 (PTAC15); FUNCTIONS IN: molecular_function unknown; INVOLVED IN: biological_process unknown; LOCATED IN: plastid chromosome, chloroplast, nucleoid; EXPRESSED IN: 21 plant structures; EXPRESSED DURING: 13 growth stages; CONTAINS InterPro DOMAIN/s: Mitochodrial transcription termination factor-related (InterPro:IPR003690); BEST Arabidopsis th…	'27.3.99'	'RNA.regulation of transcription.unclassified'	>XM_010935895.3 PREDICTED: Elaeis guineensis transcription termination factor MTERF8, chloroplastic (LOC105054406), mRNA
LOC105054185	-1.33392	2.30384e-05	23.2409	40.0212	41.1773	16.8034	'(at2g18050 : 80.1) encodes a structurally divergent linker histone whose gene expression is induced by dehydration and ABA.; histone H1-3 (HIS1-3); FUNCTIONS IN: DNA binding, nucleosomal DNA binding; INVOLVED IN: response to water deprivation, nucleosome assembly, response to abscisic acid stimulus; LOCATED IN: nucleus, nucleosome; EXPRESSED IN: 14 plant structures; EXPRESSED DURING: 7 growth st…	'28.1.3.1'	'DNA.synthesis/chromatin structure.histone.H1'	>XM_010935633.3 PREDICTED: Elaeis guineensis histone H1 (LOC105054185), mRNA
LOC105045223	-1.49188	0.000145142	2.1377	17.7251	14.4702	6.56451	'(gnl|cdd|71206 : 115.0) no description available & (at1g03470 : 103.0) Kinase interacting (KIP1-like) family protein; CONTAINS InterPro DOMAIN/s: KIP1-like (InterPro:IPR011684); BEST Arabidopsis thaliana protein match is: Kinase interacting (KIP1-like) family protein (TAIR:AT2G47920.1); Has 35333 Blast hits to 34131 proteins in 2444 species: Archae - 798; Bacteria - 22429; Metazoa - 974; Fungi -…	'29.4'	'protein.postranslational modification'	>XM_010923421.3 PREDICTED: Elaeis guineensis protein NETWORKED 3C (LOC105045223), transcript variant X1, mRNA
LOC105044694	-1.55329	0.000222056	10.8669	7.62455	6.11869	2.72205	'(gnl|cdd|35419 : 295.0) no description available & (at1g07150 : 274.0) member of MEKK subfamily; mitogen-activated protein kinase kinase kinase 13 (MAPKKK13); FUNCTIONS IN: protein serine/threonine kinase activity, protein kinase activity, kinase activity, ATP binding; INVOLVED IN: protein amino acid phosphorylation; EXPRESSED IN: 8 plant structures; EXPRESSED DURING: LP.04 four leaves visible, …	'29.4'	'protein.postranslational modification'	>XM_029264938.1 PREDICTED: Elaeis guineensis mitogen-activated protein kinase kinase kinase 18 (LOC105044694), partial mRNA
LOC105050020	-1.69249	4.27381e-07	0.253673	5.15485	3.58834	1.66257	'(at1g16220 : 518.0) Protein phosphatase 2C family protein; FUNCTIONS IN: protein serine/threonine phosphatase activity, catalytic activity; INVOLVED IN: N-terminal protein myristoylation; LOCATED IN: plasma membrane; EXPRESSED IN: 10 plant structures; EXPRESSED DURING: 6 growth stages; CONTAINS InterPro DOMAIN/s: Protein phosphatase 2C-related (InterPro:IPR001932), Protein phosphatase 2C (InterP…	'29.4'	'protein.postranslational modification'	>XM_010929860.3 PREDICTED: Elaeis guineensis probable protein phosphatase 2C 66 (LOC105050020), mRNA
LOC105048045	-2.11364	2.78587e-08	280.361	289.014	213.869	71.4171	'(at5g57035 : 744.0) U-box domain-containing protein kinase family protein; FUNCTIONS IN: ubiquitin-protein ligase activity, protein serine/threonine kinase activity, protein kinase activity, kinase activity, ATP binding; INVOLVED IN: protein amino acid phosphorylation, protein ubiquitination, response to stress; LOCATED IN: ubiquitin ligase complex; CONTAINS InterPro DOMAIN/s: UspA (InterPro:IPR…	'29.4'	'protein.postranslational modification'	>XM_029265815.1 PREDICTED: Elaeis guineensis U-box domain-containing protein 34 (LOC105048045), mRNA
LOC105059009	-1.19248	0.000250968	19.1239	34.0141	35.3762	15.5526	'(gnl|cdd|36041 : 137.0) no description available & (at4g27470 : 108.0) Encodes a RING finger E3 ubiquitin ligase.; RING membrane-anchor 3 (RMA3); CONTAINS InterPro DOMAIN/s: Zinc finger, RING-type, conserved site (InterPro:IPR017907), Zinc finger, RING-type (InterPro:IPR001841), Zinc finger, C3HC4 RING-type (InterPro:IPR018957); BEST Arabidopsis thaliana protein match is: RING membrane-anchor 1 …	'29.5.11.4.2'	'protein.degradation.ubiquitin.E3.RING'	>XM_010942129.3 PREDICTED: Elaeis guineensis E3 ubiquitin-protein ligase RMA1H1 (LOC105059009), transcript variant X1, mRNA
LOC105045144	-1.39718	8.46168e-06	2.3152	3.33839	3.72618	1.34248	'(at3g16720 : 94.0) RING-H2 protein induced after exposure to chitin or inactivated crude cellulase preparations.; TOXICOS EN LEVADURA 2 (ATL2); FUNCTIONS IN: zinc ion binding; INVOLVED IN: response to chitin, defense response; EXPRESSED IN: 22 plant structures; EXPRESSED DURING: 13 growth stages; CONTAINS InterPro DOMAIN/s: Zinc finger, RING-type (InterPro:IPR001841), Zinc finger, C3HC4 RING-typ…	'29.5.11.4.2'	'protein.degradation.ubiquitin.E3.RING'	>XM_010923310.3 PREDICTED: Elaeis guineensis RING-H2 finger protein ATL2 (LOC105045144), mRNA
LOC105056915	-1.59981	2.78058e-05	413.224	655.497	480.513	226.15	'(at3g46620 : 254.0) zinc finger (C3HC4-type RING finger) family protein; FUNCTIONS IN: zinc ion binding; INVOLVED IN: response to chitin; EXPRESSED IN: 24 plant structures; EXPRESSED DURING: 15 growth stages; CONTAINS InterPro DOMAIN/s: Zinc finger, RING-type (InterPro:IPR001841), Zinc finger, C3HC4 RING-type (InterPro:IPR018957), Protein of unknown function DUF1117 (InterPro:IPR010543); BEST Ar…	'29.5.11.4.2'	'protein.degradation.ubiquitin.E3.RING'	>XM_010939285.3 PREDICTED: Elaeis guineensis E3 ubiquitin-protein ligase RDUF1 (LOC105056915), mRNA
LOC105044367	-1.89563	1.09497e-06	432.382	545.241	384.44	154.539	'(at5g59550 : 251.0) zinc finger (C3HC4-type RING finger) family protein; FUNCTIONS IN: zinc ion binding; INVOLVED IN: response to chitin; EXPRESSED IN: 24 plant structures; EXPRESSED DURING: 15 growth stages; CONTAINS InterPro DOMAIN/s: Zinc finger, RING-type (InterPro:IPR001841), Zinc finger, C3HC4 RING-type (InterPro:IPR018957), Protein of unknown function DUF1117 (InterPro:IPR010543); BEST Ar…	'29.5.11.4.2'	'protein.degradation.ubiquitin.E3.RING'	>XM_010922232.3 PREDICTED: Elaeis guineensis probable E3 ubiquitin-protein ligase RHC2A (LOC105044367), mRNA
LOC105057447	-2.51872	9.93916e-08	30.9323	53.6838	30.2977	9.77107	'(at3g16720 : 125.0) RING-H2 protein induced after exposure to chitin or inactivated crude cellulase preparations.; TOXICOS EN LEVADURA 2 (ATL2); FUNCTIONS IN: zinc ion binding; INVOLVED IN: response to chitin, defense response; EXPRESSED IN: 22 plant structures; EXPRESSED DURING: 13 growth stages; CONTAINS InterPro DOMAIN/s: Zinc finger, RING-type (InterPro:IPR001841), Zinc finger, C3HC4 RING-ty…	'29.5.11.4.2'	'protein.degradation.ubiquitin.E3.RING'	>XM_010940056.3 PREDICTED: Elaeis guineensis RING-H2 finger protein ATL2 (LOC105057447), mRNA
LOC105056667	-1.1011	0.00750264	0.183989	1.46208	1.81501	0.746079	'(at4g33160 : 385.0) F-box family protein; CONTAINS InterPro DOMAIN/s: F-box domain, cyclin-like (InterPro:IPR001810), F-box domain, Skp2-like (InterPro:IPR022364); BEST Arabidopsis thaliana protein match is: Galactose oxidase/kelch repeat superfamily protein (TAIR:AT1G27340.1); Has 30201 Blast hits to 17322 proteins in 780 species: Archae - 12; Bacteria - 1396; Metazoa - 17338; Fungi - 3422; Pla…	'29.5.11.4.3.2'	'protein.degradation.ubiquitin.E3.SCF.FBOX'	>XM_010938953.3 PREDICTED: Elaeis guineensis F-box only protein 13 (LOC105056667), transcript variant X1, mRNA
LOC105052443	-1.27328	0.000735489	203.925	505.137	95.3968	215.509	'(at3g12490 : 191.0) Encodes a protein with cysteine proteinase inhibitor activity. Overexpression increases tolerance to abiotic stressors (i.e.salt,osmitic, cold stress).; cystatin B (CYSB); FUNCTIONS IN: cysteine-type endopeptidase inhibitor activity, cobalt ion binding; INVOLVED IN: response to abiotic stimulus; LOCATED IN: endomembrane system; EXPRESSED IN: 24 plant structures; EXPRESSED DUR…	'29.5.3'	'protein.degradation.cysteine protease'	>XM_010933246.3 PREDICTED: Elaeis guineensis cysteine proteinase inhibitor 12 (LOC105052443), mRNA
LOC105047341	-1.34549	6.52519e-05	0.0763105	10.3407	1.86015	4.22892	'(at3g12700 : 354.0) Eukaryotic aspartyl protease family protein; FUNCTIONS IN: aspartic-type endopeptidase activity; INVOLVED IN: proteolysis; LOCATED IN: cellular_component unknown; EXPRESSED IN: 21 plant structures; EXPRESSED DURING: 13 growth stages; CONTAINS InterPro DOMAIN/s: Peptidase aspartic (InterPro:IPR021109), Peptidase aspartic, catalytic (InterPro:IPR009007), Peptidase A1 (InterPro:…	'29.5.4'	'protein.degradation.aspartate protease'	>XM_010926240.3 PREDICTED: Elaeis guineensis aspartic proteinase NANA, chloroplast (LOC105047341), mRNA
LOC105042469	-1.80934	0.000116095	0.256955	9.9039	0.928383	2.95173	'(at3g12700 : 333.0) Eukaryotic aspartyl protease family protein; FUNCTIONS IN: aspartic-type endopeptidase activity; INVOLVED IN: proteolysis; LOCATED IN: cellular_component unknown; EXPRESSED IN: 21 plant structures; EXPRESSED DURING: 13 growth stages; CONTAINS InterPro DOMAIN/s: Peptidase aspartic (InterPro:IPR021109), Peptidase aspartic, catalytic (InterPro:IPR009007), Peptidase A1 (InterPro:…	'29.5.4'	'protein.degradation.aspartate protease'	>XM_010919701.3 PREDICTED: Elaeis guineensis aspartic proteinase NANA, chloroplast (LOC105042469), mRNA
LOC105056795	-2.59947	1.97314e-08	781.012	768.314	536.298	134.663	'(gnl|cdd|68252 : 399.0) no description available & (at4g08950 : 373.0) EXORDIUM (EXO); FUNCTIONS IN: molecular_function unknown; INVOLVED IN: response to brassinosteroid stimulus; LOCATED IN: cell wall, plant-type cell wall; EXPRESSED IN: 21 plant structures; EXPRESSED DURING: 13 growth stages; CONTAINS InterPro DOMAIN/s: Phosphate-induced protein 1 (InterPro:IPR006766); BEST Arabidopsis thalian…	'30.1'	'signalling.in sugar and nutrient physiology'	>XM_010939107.3 PREDICTED: Elaeis guineensis protein EXORDIUM (LOC105056795), mRNA
LOC105056794	-2.68447	2.94631e-05	270.094	490.83	340.835	80.3049	'(gnl|cdd|68252 : 399.0) no description available & (at4g08950 : 379.0) EXORDIUM (EXO); FUNCTIONS IN: molecular_function unknown; INVOLVED IN: response to brassinosteroid stimulus; LOCATED IN: cell wall, plant-type cell wall; EXPRESSED IN: 21 plant structures; EXPRESSED DURING: 13 growth stages; CONTAINS InterPro DOMAIN/s: Phosphate-induced protein 1 (InterPro:IPR006766); BEST Arabidopsis thalian…	'30.1'	'signalling.in sugar and nutrient physiology'	>XM_010939106.3 PREDICTED: Elaeis guineensis protein EXORDIUM (LOC105056794), mRNA
LOC105054218	-1.43362	9.72228e-07	2.52501	3.82477	3.59069	1.49907	'(at5g24010 : 682.0) Protein kinase superfamily protein; FUNCTIONS IN: protein serine/threonine kinase activity, protein kinase activity, kinase activity, ATP binding; INVOLVED IN: protein amino acid phosphorylation; LOCATED IN: plasma membrane; EXPRESSED IN: 23 plant structures; EXPRESSED DURING: 13 growth stages; CONTAINS InterPro DOMAIN/s: Protein kinase, ATP binding site (InterPro:IPR017441),…	'30.2.16'	'signalling.receptor kinases.Catharanthus roseus-like RLK1'	>XM_010935686.3 PREDICTED: Elaeis guineensis probable receptor-like protein kinase At5g24010 (LOC105054218), mRNA
LOC105039783	-2.58238	5.95272e-11	1.15211	3.33754	1.72972	0.594036	'(at2g48010 : 663.0) receptor-like serine/threonine kinase (RKF3); receptor-like kinase in in flowers 3 (RKF3); FUNCTIONS IN: receptor signaling protein serine/threonine kinase activity, kinase activity; INVOLVED IN: protein amino acid phosphorylation; LOCATED IN: plasma membrane; EXPRESSED IN: 22 plant structures; EXPRESSED DURING: 13 growth stages; CONTAINS InterPro DOMAIN/s: Protein kinase, AT…	'30.2.23'	'signalling.receptor kinases.RKF3 like'	>XM_010916049.3 PREDICTED: Elaeis guineensis probable LRR receptor-like serine/threonine-protein kinase RKF3 (LOC105039783), mRNA
LOC105050437	-1.53117	6.24846e-05	537.008	358.285	298.282	133.031	'(at1g76650 : 141.0) calmodulin-like 38 (CML38); CONTAINS InterPro DOMAIN/s: EF-Hand 1, calcium-binding site (InterPro:IPR018247), EF-HAND 2 (InterPro:IPR018249), EF-hand-like domain (InterPro:IPR011992), Calcium-binding EF-hand (InterPro:IPR002048); BEST Arabidopsis thaliana protein match is: Calcium-binding EF-hand family protein (TAIR:AT1G76640.1). & (gnl|cdd|35250 : 116.0) no description avai…	'30.3'	'signalling.calcium'	>XM_010930456.3 PREDICTED: Elaeis guineensis probable calcium-binding protein CML31 (LOC105050437), mRNA
LOC105034979	-2.01892	5.28908e-05	13.7938	19.7903	15.9054	5.13608	'(at4g33050 : 564.0) embryo sac development arrest 39 (EDA39); FUNCTIONS IN: calmodulin binding; INVOLVED IN: polar nucleus fusion, response to chitin; LOCATED IN: cellular_component unknown; EXPRESSED IN: 22 plant structures; EXPRESSED DURING: 13 growth stages; CONTAINS InterPro DOMAIN/s: IQ calmodulin-binding region (InterPro:IPR000048); BEST Arabidopsis thaliana protein match is: calmodulin-bi…	'30.3'	'signalling.calcium'	>XM_010910382.2 PREDICTED: Elaeis guineensis IQ domain-containing protein IQM1 (LOC105034979), mRNA
LOC105045379	-2.28272	5.65619e-07	293.301	181.503	120.712	39.6426	'(at2g46600 : 114.0) Calcium-binding EF-hand family protein; FUNCTIONS IN: calcium ion binding; LOCATED IN: cellular_component unknown; EXPRESSED IN: 24 plant structures; EXPRESSED DURING: 14 growth stages; CONTAINS InterPro DOMAIN/s: EF-Hand 1, calcium-binding site (InterPro:IPR018247), EF-HAND 2 (InterPro:IPR018249), EF-hand-like domain (InterPro:IPR011992); BEST Arabidopsis thaliana protein ma…	'30.3'	'signalling.calcium'	>XM_010923639.3 PREDICTED: Elaeis guineensis calcium-binding protein KIC (LOC105045379), mRNA
LOC105052677	-2.40156	8.14671e-10	2580.69	1831.73	1255.9	368.41	'(at5g54490 : 105.0) Encodes a PINOID (PID)-binding protein containing putative EF-hand calcium-binding motifs. The interaction is dependent on the presence of calcium. mRNA expression is up-regulated by auxin. Not a phosphorylation target of PID, likely acts upstream of PID to regulate the activity of this protein in response to changes in calcium levels.; pinoid-binding protein 1 (PBP1); CONTAI…	'30.3'	'signalling.calcium'	>XM_010933580.3 PREDICTED: Elaeis guineensis calcium-binding protein PBP1-like (LOC105052677), mRNA
LOC105039372	-2.74101	6.8508e-06	419.304	456.106	264.146	72.4028	'(at1g76650 : 147.0) calmodulin-like 38 (CML38); CONTAINS InterPro DOMAIN/s: EF-Hand 1, calcium-binding site (InterPro:IPR018247), EF-HAND 2 (InterPro:IPR018249), EF-hand-like domain (InterPro:IPR011992), Calcium-binding EF-hand (InterPro:IPR002048); BEST Arabidopsis thaliana protein match is: Calcium-binding EF-hand family protein (TAIR:AT1G76640.1). & (gnl|cdd|35250 : 122.0) no description avai…	'30.3'	'signalling.calcium'	>XM_010915512.3 PREDICTED: Elaeis guineensis probable calcium-binding protein CML31 (LOC105039372), mRNA
LOC105041744	-3.00918	1.73863e-06	1.74687	10.13	7.56087	1.33931	'(at5g39670 : 123.0) Calcium-binding EF-hand family protein; FUNCTIONS IN: calcium ion binding; INVOLVED IN: biological_process unknown; LOCATED IN: cellular_component unknown; EXPRESSED IN: 21 plant structures; EXPRESSED DURING: 13 growth stages; CONTAINS InterPro DOMAIN/s: EF-Hand 1, calcium-binding site (InterPro:IPR018247), EF-HAND 2 (InterPro:IPR018249), EF-hand-like domain (InterPro:IPR0119…	'30.3'	'signalling.calcium'	>XM_010918759.3 PREDICTED: Elaeis guineensis probable calcium-binding protein CML45 (LOC105041744), mRNA
LOC105036621	-3.57686	5.76265e-08	39.4886	36.4613	19.5085	3.20505	'(at2g45760 : 88.2) encodes a protein that is similar to BONZAI1-binding protein BAP1.; BON association protein 2 (BAP2); CONTAINS InterPro DOMAIN/s: C2 calcium/lipid-binding domain, CaLB (InterPro:IPR008973), C2 calcium-dependent membrane targeting (InterPro:IPR000008); BEST Arabidopsis thaliana protein match is: BON association protein 1 (TAIR:AT3G61190.2); Has 35333 Blast hits to 34131 protein…	'33.99'	'development.unspecified'	>XM_010912372.3 PREDICTED: Elaeis guineensis BON1-associated protein 2 (LOC105036621), mRNA
LOC105043190	-6.51591	1.57428e-25	14.987	114.769	11.471	1.22984	'(at1g04560 : 220.0) AWPM-19-like family protein; FUNCTIONS IN: molecular_function unknown; INVOLVED IN: biological_process unknown; LOCATED IN: endomembrane system; CONTAINS InterPro DOMAIN/s: AWPM-19-like (InterPro:IPR008390); BEST Arabidopsis thaliana protein match is: AWPM-19-like family protein (TAIR:AT5G46530.1); Has 177 Blast hits to 177 proteins in 19 species: Archae - 0; Bacteria - 0; Me…	'34.99'	'transport.misc'	>XM_010920646.2 PREDICTED: Elaeis guineensis membrane protein PM19L (LOC105043190), transcript variant X1, mRNA
LOC105051091	-1.24959	0.000353065	1.07815	5.18931	4.96459	2.3306	'(at2g33550 : 152.0) Homeodomain-like superfamily protein; CONTAINS InterPro DOMAIN/s: MYB-like (InterPro:IPR017877); BEST Arabidopsis thaliana protein match is: sequence-specific DNA binding transcription factors (TAIR:AT4G31270.1); Has 743 Blast hits to 735 proteins in 54 species: Archae - 0; Bacteria - 0; Metazoa - 25; Fungi - 8; Plants - 568; Viruses - 0; Other Eukaryotes - 142 (source: NCBI …	'35.1'	'not assigned.no ontology'	>XM_019852733.2 PREDICTED: Elaeis guineensis trihelix transcription factor ASR3-like (LOC105051091), mRNA
LOC105040129	-1.9057	3.54503e-06	149.274	6.4485	7.68694	1.84597	'(at3g62040 : 339.0) Haloacid dehalogenase-like hydrolase (HAD) superfamily protein; FUNCTIONS IN: hydrolase activity; EXPRESSED IN: 13 plant structures; EXPRESSED DURING: LP.04 four leaves visible, 4 anthesis, petal differentiation and expansion stage; CONTAINS InterPro DOMAIN/s: Pyrimidine 5-nucleotidase (InterPro:IPR010237), HAD-superfamily hydrolase, subfamily IA, variant 3 (InterPro:IPR00640…	'35.1'	'not assigned.no ontology'	>XM_010916518.3 PREDICTED: Elaeis guineensis uncharacterized protein C24B11.05 (LOC105040129), transcript variant X1, mRNA
LOC105038703	-6.36204	0.00101811	0.186499	0.533456	0.30536	0	'(at1g33340 : 243.0) ENTH/ANTH/VHS superfamily protein; FUNCTIONS IN: phospholipid binding, clathrin binding, binding, phosphatidylinositol binding; INVOLVED IN: clathrin coat assembly; LOCATED IN: clathrin coat; EXPRESSED IN: 11 plant structures; EXPRESSED DURING: 9 growth stages; CONTAINS InterPro DOMAIN/s: Epsin-like, N-terminal (InterPro:IPR013809), ANTH (InterPro:IPR011417), ENTH/VHS (InterP…	'35.1.21'	'not assigned.no ontology.epsin N-terminal homology (ENTH) domain-containing protein'	>XM_010914578.1 PREDICTED: Elaeis guineensis putative clathrin assembly protein At1g33340 (LOC105038703), mRNA
LOC105052729	-1.14773	0.00097537	1.60676	9.05426	1.5749	4.33654	'(at3g06130 : 101.0) Heavy metal transport/detoxification superfamily protein ; FUNCTIONS IN: metal ion binding; INVOLVED IN: metal ion transport; EXPRESSED IN: 21 plant structures; EXPRESSED DURING: 13 growth stages; CONTAINS InterPro DOMAIN/s: Heavy metal transport/detoxification protein (InterPro:IPR006121); BEST Arabidopsis thaliana protein match is: Heavy metal transport/detoxification super…	'35.1.40'	'not assigned.no ontology.glycine rich proteins'	>XM_010933654.2 PREDICTED: Elaeis guineensis heavy metal-associated isoprenylated plant protein 32 (LOC105052729), mRNA
LOC105059363	-1.00348	0.00112905	78.8574	252.015	345.7	132.357	' no hits & (original description: histone H1 [Elaeis guineensis])'	'35.2'	'not assigned.unknown'	>XM_010942636.3 PREDICTED: Elaeis guineensis histone H1 (LOC105059363), mRNA
LOC105037015	-1.09446	0.000320443	30.3832	72.9742	80.9917	36.472	' no hits & (original description: histone H1 [Elaeis guineensis])'	'35.2'	'not assigned.unknown'	>XM_010912720.3 PREDICTED: Elaeis guineensis histone H1 (LOC105037015), mRNA
LOC105054198	-1.11076	0.00190576	32.9164	94.4231	94.1959	45.9511	' no hits & (original description: heavy metal-associated isoprenylated plant protein 39 isoform X2 [Elaeis guineensis])'	'35.2'	'not assigned.unknown'	>XM_010935651.2 PREDICTED: Elaeis guineensis heavy metal-associated isoprenylated plant protein 39 (LOC105054198), transcript variant X2, mRNA
LOC105058613	-1.11422	7.4668e-06	3.65879	6.58806	6.82946	3.22196	'(at1g72490 : 164.0) unknown protein; BEST Arabidopsis thaliana protein match is: unknown protein (TAIR:AT1G17400.1); Has 75 Blast hits to 75 proteins in 21 species: Archae - 0; Bacteria - 0; Metazoa - 3; Fungi - 4; Plants - 58; Viruses - 0; Other Eukaryotes - 10 (source: NCBI BLink). & (reliability: 328.0) & (original description: uncharacterized protein LOC105058613 [Elaeis guineensis])'	'35.2'	'not assigned.unknown'	>XM_010941592.3 PREDICTED: Elaeis guineensis uncharacterized LOC105058613 (LOC105058613), mRNA
LOC105046948	-1.14078	7.22693e-06	3.6033	4.44929	5.50814	2.14591	'(at1g61667 : 150.0) Protein of unknown function, DUF538; FUNCTIONS IN: molecular_function unknown; INVOLVED IN: biological_process unknown; LOCATED IN: endomembrane system; EXPRESSED IN: 23 plant structures; EXPRESSED DURING: 13 growth stages; CONTAINS InterPro DOMAIN/s: Protein of unknown function DUF538 (InterPro:IPR007493); BEST Arabidopsis thaliana protein match is: Protein of unknown functi…	'35.2'	'not assigned.unknown'	>XM_010925702.3 PREDICTED: Elaeis guineensis uncharacterized LOC105046948 (LOC105046948), transcript variant X1, mRNA
LOC105040958	-1.15889	7.1463e-07	16.9553	29.0834	27.2029	13.6491	' no hits & (original description: uncharacterized protein LOC105040958 [Elaeis guineensis])'	'35.2'	'not assigned.unknown'	>XM_010917726.3 PREDICTED: Elaeis guineensis uncharacterized LOC105040958 (LOC105040958), mRNA
LOC105056581	-1.20765	0.00250567	7.27949	35.7362	5.54918	16.1278	' (original description: gibberellin-regulated protein 6 [Elaeis guineensis])'	'35.2'	'not assigned.unknown'	>XM_010938828.3 PREDICTED: Elaeis guineensis gibberellin-regulated protein 6 (LOC105056581), mRNA
LOC105058453	-1.29279	0.00165668	7.96006	6.42247	6.65747	2.72998	' no hits & (original description: uncharacterized protein LOC105058453 [Elaeis guineensis])'	'35.2'	'not assigned.unknown'	>XM_010941398.3 PREDICTED: Elaeis guineensis uncharacterized LOC105058453 (LOC105058453), mRNA
LOC105045572	-1.31609	4.17906e-05	61.2851	74.4128	62.7978	31.5416	'(at2g41640 : 537.0) Glycosyltransferase family 61 protein; FUNCTIONS IN: transferase activity, transferring glycosyl groups; INVOLVED IN: biological_process unknown; EXPRESSED IN: 14 plant structures; EXPRESSED DURING: 8 growth stages; CONTAINS InterPro DOMAIN/s: Glycosyltransferase AER61, uncharacterised (InterPro:IPR007657); BEST Arabidopsis thaliana protein match is: Glycosyltransferase famil…	'35.2'	'not assigned.unknown'	>XM_010923909.3 PREDICTED: Elaeis guineensis beta-1,2-xylosyltransferase XYXT1 (LOC105045572), mRNA
LOC105044616	-1.36965	0.00043778	108.462	49.447	51.6524	20.1402	'(at4g08330 : 109.0) unknown protein. & (reliability: 218.0) & (original description: uncharacterized protein At4g08330, chloroplastic [Elaeis guineensis])'	'35.2'	'not assigned.unknown'	>XM_010922568.3 PREDICTED: Elaeis guineensis uncharacterized protein At4g08330, chloroplastic (LOC105044616), mRNA
LOC105047061	-1.38727	1.64981e-05	1600.68	1153.89	1066.89	465.387	' no hits & (original description: uncharacterized protein LOC105047061 [Elaeis guineensis])'	'35.2'	'not assigned.unknown'	>XM_019851112.2 PREDICTED: Elaeis guineensis uncharacterized LOC105047061 (LOC105047061), mRNA
LOC105043347	-1.41623	4.39069e-05	23.1778	95.1386	76.3076	37.5264	' no hits & (original description: histone H1 [Elaeis guineensis])'	'35.2'	'not assigned.unknown'	>XM_010920858.2 PREDICTED: Elaeis guineensis histone H1 (LOC105043347), mRNA
LOC105041743	-1.46509	2.78644e-10	6.95031	22.5678	17.1933	8.72377	' no hits & (original description: uncharacterized protein LOC105041743 [Elaeis guineensis])'	'35.2'	'not assigned.unknown'	>XM_010918758.3 PREDICTED: Elaeis guineensis uncharacterized LOC105041743 (LOC105041743), mRNA
LOC105040190	-1.48584	1.08313e-09	3.58343	72.9391	9.68367	27.1385	'(at5g65520 : 102.0) Tetratricopeptide repeat (TPR)-like superfamily protein; FUNCTIONS IN: binding; INVOLVED IN: biological_process unknown; LOCATED IN: cellular_component unknown; EXPRESSED IN: 23 plant structures; EXPRESSED DURING: 15 growth stages; CONTAINS InterPro DOMAIN/s: Tetratricopeptide-like helical (InterPro:IPR011990), Tetratricopeptide repeat-containing (InterPro:IPR013026), Tetratr…	'35.2'	'not assigned.unknown'	>XM_010916606.3 PREDICTED: Elaeis guineensis uncharacterized LOC105040190 (LOC105040190), transcript variant X2, mRNA
LOC105050969	-1.48608	5.74606e-09	58.2449	44.279	75.0416	16.7671	'(at5g07330 : 113.0) unknown protein; FUNCTIONS IN: molecular_function unknown; INVOLVED IN: biological_process unknown; LOCATED IN: mitochondrion; BEST Arabidopsis thaliana protein match is: unknown protein (TAIR:AT1G63060.1); Has 1807 Blast hits to 1807 proteins in 277 species: Archae - 0; Bacteria - 0; Metazoa - 736; Fungi - 347; Plants - 385; Viruses - 0; Other Eukaryotes - 339 (source: NCBI …	'35.2'	'not assigned.unknown'	>XM_010931202.2 PREDICTED: Elaeis guineensis uncharacterized LOC105050969 (LOC105050969), mRNA
LOC105060349	-1.48924	0.00264743	6.06951	2.83343	4.8229	1.07871	' no hits & (original description: uncharacterized protein LOC105060349 [Elaeis guineensis])'	'35.2'	'not assigned.unknown'	>XM_010944017.2 PREDICTED: Elaeis guineensis uncharacterized LOC105060349 (LOC105060349), mRNA
LOC105033083	-1.54509	8.84555e-05	46.1941	149.228	117.717	53.8509	' (original description: histone H1 [Elaeis guineensis])'	'35.2'	'not assigned.unknown'	>XM_010907737.2 PREDICTED: Elaeis guineensis histone H1 (LOC105033083), mRNA
LOC105058091	-1.68109	2.5137e-13	17.2958	17.1484	11.2181	5.71232	'(gnl|cdd|71335 : 195.0) no description available & (at3g29575 : 131.0) ABI five binding protein 3 (AFP3); FUNCTIONS IN: protein binding; INVOLVED IN: biological_process unknown; LOCATED IN: cellular_component unknown; EXPRESSED IN: 17 plant structures; EXPRESSED DURING: 10 growth stages; CONTAINS InterPro DOMAIN/s: Protein of unknown function DUF1675 (InterPro:IPR012463); BEST Arabidopsis thalia…	'35.2'	'not assigned.unknown'	>XM_010940882.3 PREDICTED: Elaeis guineensis ninja-family protein Os07g0602900 (LOC105058091), mRNA
LOC105036861	-1.75224	6.55185e-05	7.52837	6.11885	5.97008	1.92757	' no hits & (original description: formin-like protein 3 [Elaeis guineensis])'	'35.2'	'not assigned.unknown'	>XM_010912585.3 PREDICTED: Elaeis guineensis formin-like protein 3 (LOC105036861), mRNA
LOC105050787	-1.7979	0.00012959	0.76213	3.93852	4.87972	1.17134	' no hits & (original description: zinc finger protein 7 [Elaeis guineensis])'	'35.2'	'not assigned.unknown'	>XM_010930940.3 PREDICTED: Elaeis guineensis zinc finger protein 7 (LOC105050787), mRNA
LOC105059073	-1.80913	3.89689e-05	1.97405	3.95497	4.59055	1.20755	' no hits & (original description: uncharacterized protein LOC105059073 [Elaeis guineensis])'	'35.2'	'not assigned.unknown'	>XM_010942235.3 PREDICTED: Elaeis guineensis uncharacterized LOC105059073 (LOC105059073), mRNA
LOC105049787	-1.85102	1.64043e-06	79.8857	78.8726	53.7848	23.1518	'(at1g10280 : 501.0) Core-2/I-branching beta-1,6-N-acetylglucosaminyltransferase family protein; CONTAINS InterPro DOMAIN/s: Core-2/I-Branching enzyme (InterPro:IPR021141); BEST Arabidopsis thaliana protein match is: Core-2/I-branching beta-1,6-N-acetylglucosaminyltransferase family protein (TAIR:AT3G21310.1); Has 584 Blast hits to 584 proteins in 19 species: Archae - 0; Bacteria - 2; Metazoa - 0…	'35.2'	'not assigned.unknown'	>XM_010929535.3 PREDICTED: Elaeis guineensis glycosyltransferase BC10 (LOC105049787), mRNA
LOC105055392	-1.98292	3.07651e-07	325.623	465.1	281.858	123.722	' no hits & (original description: protein BPS1, chloroplastic [Elaeis guineensis])'	'35.2'	'not assigned.unknown'	>XM_010937182.3 PREDICTED: Elaeis guineensis protein BPS1, chloroplastic (LOC105055392), mRNA
LOC105053985	-2.16431	1.25821e-07	2.41335	7.32524	5.25194	1.71381	'(at4g17350 : 211.0) CONTAINS InterPro DOMAIN/s: Pleckstrin-like, plant (InterPro:IPR013666), Protein of unknown function DUF828 (InterPro:IPR008546), Pleckstrin homology (InterPro:IPR001849); BEST Arabidopsis thaliana protein match is: Plant protein of unknown function (DUF828) with plant pleckstrin homology-like region (TAIR:AT5G47440.1); Has 205 Blast hits to 188 proteins in 18 species: Archae…	'35.2'	'not assigned.unknown'	>XM_010935345.3 PREDICTED: Elaeis guineensis VAN3-binding protein (LOC105053985), transcript variant X1, mRNA
LOC105045073	-2.1923	1.56434e-08	108.402	95.6234	55.873	22.3031	'(at4g02170 : 90.9) unknown protein; BEST Arabidopsis thaliana protein match is: unknown protein (TAIR:AT5G38700.1); Has 53 Blast hits to 53 proteins in 10 species: Archae - 0; Bacteria - 0; Metazoa - 0; Fungi - 0; Plants - 53; Viruses - 0; Other Eukaryotes - 0 (source: NCBI BLink). & (reliability: 181.8) & (original description: uncharacterized protein LOC105045073 [Elaeis guineensis])'	'35.2'	'not assigned.unknown'	>XM_010923237.2 PREDICTED: Elaeis guineensis uncharacterized LOC105045073 (LOC105045073), mRNA
LOC105041695	-2.25139	0.000239647	487.343	349.562	272.861	78.1293	'(at2g35290 : 82.0) unknown protein; Has 39 Blast hits to 39 proteins in 10 species: Archae - 0; Bacteria - 0; Metazoa - 0; Fungi - 0; Plants - 39; Viruses - 0; Other Eukaryotes - 0 (source: NCBI BLink). & (reliability: 164.0) & (original description: auxin-responsive protein SAUR78 [Elaeis guineensis])'	'35.2'	'not assigned.unknown'	>XM_010918688.3 PREDICTED: Elaeis guineensis auxin-responsive protein SAUR78 (LOC105041695), mRNA
LOC105053444	-2.48884	0.00726815	1.60827	16.9359	0.146491	3.05202	' no hits & (original description: glu S.griseus protease inhibitor-like [Elaeis guineensis])'	'35.2'	'not assigned.unknown'	>XM_010934598.3 PREDICTED: Elaeis guineensis glu S.griseus protease inhibitor-like (LOC105053444), mRNA
LOC105040393	-2.57923	1.69062e-10	585.26	545.947	399.982	96.9506	'(at5g12010 : 548.0) unknown protein; INVOLVED IN: response to salt stress; LOCATED IN: chloroplast, plasma membrane, membrane; EXPRESSED IN: 23 plant structures; EXPRESSED DURING: 13 growth stages; BEST Arabidopsis thaliana protein match is: unknown protein (TAIR:AT4G29780.1); Has 1807 Blast hits to 1807 proteins in 277 species: Archae - 0; Bacteria - 0; Metazoa - 736; Fungi - 347; Plants - 385;…	'35.2'	'not assigned.unknown'	>XM_010916899.2 PREDICTED: Elaeis guineensis protein ALP1-like (LOC105040393), mRNA
LOC105052572	-3.07611	1.37895e-07	217.369	423.039	209.896	52.5433	'(at5g38700 : 103.0) unknown protein; FUNCTIONS IN: molecular_function unknown; INVOLVED IN: biological_process unknown; LOCATED IN: mitochondrion; EXPRESSED IN: 10 plant structures; EXPRESSED DURING: LP.04 four leaves visible, LP.10 ten leaves visible, petal differentiation and expansion stage, LP.08 eight leaves visible, LP.12 twelve leaves visible; BEST Arabidopsis thaliana protein match is: u…	'35.2'	'not assigned.unknown'	>XM_010933422.3 PREDICTED: Elaeis guineensis uncharacterized LOC105052572 (LOC105052572), mRNA
LOC105039376	-3.19548	2.71957e-07	280.831	405.858	235.07	46.4324	' no hits & (original description: uncharacterized protein LOC105039376 [Elaeis guineensis])'	'35.2'	'not assigned.unknown'	>XM_010915517.3 PREDICTED: Elaeis guineensis uncharacterized LOC105039376 (LOC105039376), mRNA
LOC105033486	-1.30983	0.000977269	15.2781	50.8003	61.8021	21.2065	'(at1g12230 : 526.0) Aldolase superfamily protein; FUNCTIONS IN: transaldolase activity, zinc ion binding; INVOLVED IN: carbohydrate metabolic process, metabolic process; EXPRESSED IN: 23 plant structures; EXPRESSED DURING: 13 growth stages; CONTAINS InterPro DOMAIN/s: Aldolase-type TIM barrel (InterPro:IPR013785), Transaldolase (InterPro:IPR001585). & (gnl|cdd|29950 : 359.0) no description avail…	'7.2.2'	'OPP.non-reductive PP.transaldolase'	>XM_010908317.3 PREDICTED: Elaeis guineensis transaldolase (LOC105033486), transcript variant X1, mRNA
LOC105032509	-1.39379	0.00011454	9.99377	5.75448	17.4304	2.32046	#N/A	#N/A	#N/A	>XR_002163362.1 PREDICTED: Elaeis guineensis uncharacterized LOC105032509 (LOC105032509), ncRNA
LOC114912699	-1.4262	0.00311829	5.22943	5.29017	0.752646	2.08638	#N/A	#N/A	#N/A	>XR_003798475.1 PREDICTED: Elaeis guineensis uncharacterized LOC114912699 (LOC114912699), ncRNA

## Sheet: 172 DOWN NSh
			RPKM
CD|BD	LFC1	padj	NSh-PR	NSh-R	Sh-PR	Sh-R	DESCRIPTION MAPMAN	BINCODE	NAME MAPMAN	DESCRIPTION NCBI Id 2020
LOC105033187	1.1938	0.00938945	4.71517	11.7917	6.66438	28.7435	'(at3g23820 : 594.0) UDP-D-glucuronate 4-epimerase; UDP-D-glucuronate 4-epimerase 6 (GAE6); FUNCTIONS IN: UDP-glucuronate 4-epimerase activity, catalytic activity; INVOLVED IN: cellular metabolic process, carbohydrate metabolic process, nucleotide-sugar metabolic process, metabolic process; LOCATED IN: cellular_component unknown; EXPRESSED IN: 26 plant structures; EXPRESSED DURING: 15 growth stag…	'10.1.6'	'cell wall.precursor synthesis.GAE'	>XM_010907876.3 PREDICTED: Elaeis guineensis UDP-glucuronate 4-epimerase 6 (LOC105033187), mRNA
LOC105044648	1.13693	0.00264016	24.0811	6.29348	5.59088	14.9167	'(at2g37090 : 340.0) The IRX9 gene encodes a putative family 43 glycosyl transferase. It was coordinately expressed with the cellulose synthase subunits during secondary cell wall formation. Cell wall analysis revealed a decrease in the abundance of xylan in the irx9 mutant, indicating that IRX9 is required for xylan synthesis. Mutants have irregular xylem phenotype suggesting a role in secondary…	'10.3.2'	'cell wall.hemicellulose synthesis.glucuronoxylan'	>XM_010922616.3 PREDICTED: Elaeis guineensis probable beta-1,4-xylosyltransferase IRX9 (LOC105044648), transcript variant X1, mRNA
LOC105039892	1.21588	0.000427184	14.4965	5.2396	5.28841	12.9674	'(at3g16850 : 519.0) Pectin lyase-like superfamily protein; FUNCTIONS IN: polygalacturonase activity; INVOLVED IN: carbohydrate metabolic process; LOCATED IN: vacuole, plant-type cell wall; EXPRESSED IN: 23 plant structures; EXPRESSED DURING: 13 growth stages; CONTAINS InterPro DOMAIN/s: Pectin lyase fold/virulence factor (InterPro:IPR011050), Glycoside hydrolase, family 28 (InterPro:IPR000743), …	'10.6.3'	'cell wall.degradation.pectate lyases and polygalacturonases'	>XM_010916205.3 PREDICTED: Elaeis guineensis probable polygalacturonase (LOC105039892), mRNA
LOC105043843	1.33959	7.18733e-11	33.2856	12.8367	15.0519	34.5786	'(q40546|kpyg_tobac : 782.0) Pyruvate kinase isozyme G, chloroplast precursor (EC 2.7.1.40) - Nicotiana tabacum (Common tobacco) & (at1g32440 : 746.0) encodes a chloroplast pyruvate kinase beta subunit. The enzyme is less active than the other chloroplast pyruvate kinase beta subunit encoded by AT5G52920. Involved in seed oil biosynthesis. Can partially complement the AT5G52920 mutant.; plastidia…	'11.1.30'	'lipid metabolism.FA synthesis and FA elongation.pyruvate kinase'	>XM_010921561.3 PREDICTED: Elaeis guineensis pyruvate kinase isozyme G, chloroplastic (LOC105043843), mRNA
LOC105060086	1.12577	0.00169095	2.42891	1.55906	1.374	3.61992	'(at4g36830 : 218.0) HOS3-1; FUNCTIONS IN: molecular_function unknown; INVOLVED IN: biological_process unknown; LOCATED IN: integral to membrane; EXPRESSED IN: 13 plant structures; EXPRESSED DURING: 7 growth stages; CONTAINS InterPro DOMAIN/s: GNS1/SUR4 membrane protein (InterPro:IPR002076); BEST Arabidopsis thaliana protein match is: GNS1/SUR4 membrane protein family (TAIR:AT1G75000.1); Has 156 …	'11.8.1'	'lipid metabolism.'exotics' (steroids, squalene etc).sphingolipids'	>XM_010943682.3 PREDICTED: Elaeis guineensis elongation of fatty acids protein 3-like (LOC105060086), mRNA
LOC105053218	2.53645	6.50527e-06	4.65475	1.88893	2.79588	11.7181	(at5g16080 : 312.0) carboxyesterase 17 (CXE17); FUNCTIONS IN: hydrolase activity; INVOLVED IN: metabolic process; LOCATED IN: cellular_component unknown; EXPRESSED IN: 11 plant structures; EXPRESSED DURING: 4 anthesis, petal differentiation and expansion stage; CONTAINS InterPro DOMAIN/s: Lipase, GDXG, active site (InterPro:IPR002168), Alpha/beta hydrolase fold-3 (InterPro:IPR013094); BEST Arabid…	'11.9.3.2'	'lipid metabolism.lipid degradation.lysophospholipases.carboxylesterase'	>XM_010934309.2 PREDICTED: Elaeis guineensis probable carboxylesterase 17 (LOC105053218), mRNA
LOC105041062	2.31301	1.79168e-07	46.067	12.3569	14.7135	65.8401	'(at5g16080 : 332.0) carboxyesterase 17 (CXE17); FUNCTIONS IN: hydrolase activity; INVOLVED IN: metabolic process; LOCATED IN: cellular_component unknown; EXPRESSED IN: 11 plant structures; EXPRESSED DURING: 4 anthesis, petal differentiation and expansion stage; CONTAINS InterPro DOMAIN/s: Lipase, GDXG, active site (InterPro:IPR002168), Alpha/beta hydrolase fold-3 (InterPro:IPR013094); BEST Arabi…	'11.9.3.2'	'lipid metabolism.lipid degradation.lysophospholipases.carboxylesterase'	>XM_010917853.3 PREDICTED: Elaeis guineensis probable carboxylesterase 17 (LOC105041062), mRNA
LOC105041264	1.31803	2.80828e-06	16.9562	4.07492	4.34978	10.8578	'(at5g38260 : 416.0) Protein kinase superfamily protein; FUNCTIONS IN: kinase activity; INVOLVED IN: protein amino acid phosphorylation; LOCATED IN: endomembrane system; CONTAINS InterPro DOMAIN/s: Protein kinase, ATP binding site (InterPro:IPR017441), Protein kinase, catalytic domain (InterPro:IPR000719), Serine-threonine/tyrosine-protein kinase (InterPro:IPR001245), Protein kinase-like domain (…	'11.9.3.3'	'lipid metabolism.lipid degradation.lysophospholipases.glycerophosphodiester phosphodiesterase'	>XM_029263425.1 PREDICTED: Elaeis guineensis LEAF RUST 10 DISEASE-RESISTANCE LOCUS RECEPTOR-LIKE PROTEIN KINASE-like 2.4 (LOC105041264), mRNA
LOC105034314	1.65562	7.07236e-05	2.54045	1.42689	2.05954	4.92448	'(at3g24360 : 89.4) ATP-dependent caseinolytic (Clp) protease/crotonase family protein; FUNCTIONS IN: 3-hydroxyisobutyryl-CoA hydrolase activity, catalytic activity; INVOLVED IN: fatty acid beta-oxidation, metabolic process; LOCATED IN: membrane; EXPRESSED IN: 12 plant structures; EXPRESSED DURING: 6 growth stages; CONTAINS InterPro DOMAIN/s: Crotonase, core (InterPro:IPR001753); BEST Arabidopsis…	'11.9.4.3'	'lipid metabolism.lipid degradation.beta-oxidation.enoyl CoA hydratase'	>XM_029262875.1 PREDICTED: Elaeis guineensis 3-hydroxyisobutyryl-CoA hydrolase-like protein 4, mitochondrial (LOC105034314), transcript variant X1, mRNA
LOC105032796	1.45397	0.000251745	8.25684	5.47351	4.84871	15.9133	'(at1g55920 : 327.0) Encodes a chloroplast/cytosol localized serine O-acetyltransferase involved in sulfur assimilation and cysteine biosynthesis. Expressed in the vascular system.; serine acetyltransferase 2;1 (SERAT2;1); FUNCTIONS IN: serine O-acetyltransferase activity; INVOLVED IN: cellular response to sulfate starvation, response to cold; LOCATED IN: cytosol, chloroplast, nucleus; EXPRESSED …	'13.1.5.3.2'	'amino acid metabolism.synthesis.serine-glycine-cysteine group.cysteine.SAT'	>XM_010907363.3 PREDICTED: Elaeis guineensis serine acetyltransferase 1, chloroplastic (LOC105032796), mRNA
LOC105054147	2.25957	3.20558e-06	32.5503	8.77031	13.3786	45.3283	'(at2g27820 : 259.0) Encodes a plastid-localized arogenate dehydratase involved in phenylalanine biosynthesis. Not less than six genes encoding ADT were identi&#64257;ed in the Arabidopsis genome: ADT1 [At1g11790]; ADT2 [At3g07630]; ADT3 [At2g27820]; ADT4 [At3g44720]; ADT5 [At5g22630]; and ADT6 [At1g08250].; prephenate dehydratase 1 (PD1); CONTAINS InterPro DOMAIN/s: Prephenate dehydratase (Inter…	'13.1.6.3.1'	'amino acid metabolism.synthesis.aromatic aa.phenylalanine.arogenate dehydratase / prephenate dehydratase'	>XM_010935589.2 PREDICTED: Elaeis guineensis arogenate dehydratase 3, chloroplastic (LOC105054147), mRNA
LOC105036032	1.79296	9.19809e-06	0.903831	1.7178	2.06906	6.36665	'(gnl|cdd|30426 : 219.0) no description available & (gnl|cdd|38008 : 211.0) no description available & (at1g11790 : 201.0) Encodes a plastid-localized arogenate dehydratase involved in phenylalanine biosynthesis. Not less than six genes encoding ADT were identi&#64257;ed in the Arabidopsis genome: ADT1 [At1g11790]; ADT2 [At3g07630]; ADT3 [At2g27820]; ADT4 [At3g44720]; ADT5 [At5g22630]; and ADT6 […	'13.1.6.3.1'	'amino acid metabolism.synthesis.aromatic aa.phenylalanine.arogenate dehydratase / prephenate dehydratase'	>XM_010911769.3 PREDICTED: Elaeis guineensis arogenate dehydratase/prephenate dehydratase 6, chloroplastic (LOC105036032), mRNA
LOC105036035	1.6345	0.00541443	3.06026	2.88369	2.48308	9.53886	'(at2g27820 : 529.0) Encodes a plastid-localized arogenate dehydratase involved in phenylalanine biosynthesis. Not less than six genes encoding ADT were identi&#64257;ed in the Arabidopsis genome: ADT1 [At1g11790]; ADT2 [At3g07630]; ADT3 [At2g27820]; ADT4 [At3g44720]; ADT5 [At5g22630]; and ADT6 [At1g08250].; prephenate dehydratase 1 (PD1); CONTAINS InterPro DOMAIN/s: Prephenate dehydratase (Inter…	'13.1.6.3.1'	'amino acid metabolism.synthesis.aromatic aa.phenylalanine.arogenate dehydratase / prephenate dehydratase'	>XM_010911768.3 PREDICTED: Elaeis guineensis arogenate dehydratase/prephenate dehydratase 6, chloroplastic (LOC105036035), mRNA
LOC105040155	1.61075	0.000581815	1.99214	0.930837	0.988491	3.04493	'(gnl|cdd|30426 : 232.0) no description available & (gnl|cdd|38008 : 229.0) no description available & (at1g11790 : 202.0) Encodes a plastid-localized arogenate dehydratase involved in phenylalanine biosynthesis. Not less than six genes encoding ADT were identi&#64257;ed in the Arabidopsis genome: ADT1 [At1g11790]; ADT2 [At3g07630]; ADT3 [At2g27820]; ADT4 [At3g44720]; ADT5 [At5g22630]; and ADT6 […	'13.1.6.3.1'	'amino acid metabolism.synthesis.aromatic aa.phenylalanine.arogenate dehydratase / prephenate dehydratase'	>XM_010916558.3 PREDICTED: Elaeis guineensis arogenate dehydratase/prephenate dehydratase 2, chloroplastic (LOC105040155), mRNA
LOC105033632	1.14939	0.00437242	1.06544	2.20154	2.1667	5.15537	'(at1g08630 : 469.0) Encodes a threonine aldolase, involved in threonine degradation to glycine. Primarily expressed in seeds and seedlings.; threonine aldolase 1 (THA1); CONTAINS InterPro DOMAIN/s: Pyridoxal phosphate-dependent transferase, major domain (InterPro:IPR015424), Aromatic amino acid beta-eliminating lyase/threonine aldolase (InterPro:IPR001597), Pyridoxal phosphate-dependent transfer…	'13.2.5.2'	'amino acid metabolism.degradation.serine-glycine-cysteine group.glycine'	>XM_010908512.3 PREDICTED: Elaeis guineensis probable low-specificity L-threonine aldolase 1 (LOC105033632), transcript variant X1, mRNA
LOC105044602	2.91759	7.14881e-07	3.49178	1.34546	1.84071	10.9614	'(at3g11180 : 447.0) 2-oxoglutarate (2OG) and Fe(II)-dependent oxygenase superfamily protein; FUNCTIONS IN: oxidoreductase activity, iron ion binding; INVOLVED IN: oxidation reduction; LOCATED IN: cellular_component unknown; EXPRESSED IN: inflorescence meristem, male gametophyte, flower, pollen tube; EXPRESSED DURING: L mature pollen stage, M germinated pollen stage, 4 anthesis, petal differentia…	'16.8.1'	'secondary metabolism.flavonoids.anthocyanins'	>XM_010922549.3 PREDICTED: Elaeis guineensis probable 2-oxoglutarate-dependent dioxygenase At3g111800 (LOC105044602), transcript variant X1, mRNA
LOC105036760	1.95876	1.30217e-05	55.3195	15.851	20.5402	65.3543	'(at5g24530 : 126.0) Encodes a putative 2OG-Fe(II) oxygenase that is defense-associated but required for susceptibility to downy mildew.; DOWNY MILDEW RESISTANT 6 (DMR6); FUNCTIONS IN: oxidoreductase activity, acting on paired donors, with incorporation or reduction of molecular oxygen, 2-oxoglutarate as one donor, and incorporation of one atom each of oxygen into both donors, oxidoreductase acti…	'16.8.3'	'secondary metabolism.flavonoids.dihydroflavonols'	>XM_019847680.2 PREDICTED: Elaeis guineensis flavanone 3-dioxygenase 2 (LOC105036760), mRNA
LOC105048528	2.71803	0.00604459	0.014911	0.0660996	1.68666	0.474267	'(p52579|ifrh_tobac : 263.0) Isoflavone reductase homolog A622 (EC 1.3.1.-) - Nicotiana tabacum (Common tobacco) & (at1g75290 : 253.0) encodes a protein whose sequence is similar to an isoflavone reductase; NAD(P)-binding Rossmann-fold superfamily protein; FUNCTIONS IN: oxidoreductase activity, acting on NADH or NADPH; INVOLVED IN: metabolic process; LOCATED IN: cellular_component unknown; EXPRES…	'16.8.5.1'	'secondary metabolism.flavonoids.isoflavones.isoflavone reductase'	>XM_010927853.3 PREDICTED: Elaeis guineensis leucoanthocyanidin reductase (LOC105048528), transcript variant X1, mRNA
LOC105046802	2.2039	1.82109e-05	1.60782	1.07081	1.72788	5.32038	'(at1g30100 : 775.0) Encodes 9-cis-epoxycarotenoid dioxygenase, a key enzyme in the biosynthesis of abscisic acid. The expression of this gene increases during the first 6h of imbibition.; nine-cis-epoxycarotenoid dioxygenase 5 (NCED5); CONTAINS InterPro DOMAIN/s: Carotenoid oxygenase (InterPro:IPR004294); BEST Arabidopsis thaliana protein match is: nine-cis-epoxycarotenoid dioxygenase 2 (TAIR:AT…	'17.1.1.1.10'	'hormone metabolism.abscisic acid.synthesis-degradation.synthesis.9-cis-epoxycarotenoid dioxygenase'	>XM_010925526.3 PREDICTED: Elaeis guineensis 9-cis-epoxycarotenoid dioxygenase, chloroplastic (LOC105046802), mRNA
LOC105040277	2.30315	6.45345e-08	1.67082	1.0782	0.989682	5.68899	'(at4g15550 : 342.0) UDP-glucose:indole-3-acetate beta-D-glucosyltransferase; indole-3-acetate beta-D-glucosyltransferase (IAGLU); FUNCTIONS IN: UDP-glycosyltransferase activity, transferase activity, transferring glycosyl groups; INVOLVED IN: metabolic process; LOCATED IN: chloroplast; EXPRESSED IN: 17 plant structures; EXPRESSED DURING: 7 growth stages; CONTAINS InterPro DOMAIN/s: UDP-glucurono…	'17.2.1'	'hormone metabolism.auxin.synthesis-degradation'	>XM_010916736.3 PREDICTED: Elaeis guineensis crocetin glucosyltransferase, chloroplastic (LOC105040277), mRNA
LOC105037126	1.66952	3.13577e-05	86.0519	37.5844	30.346	127.81	'(at1g51760 : 543.0) encodes a member of the six Arabidopsis IAA-amino acid conjugate hydrolase subfamily and conjugates and conjugates IAA-Ala in vitro. Gene is expressed most strongly in roots, stems, and flowers.; IAA-ALANINE RESISTANT 3 (IAR3); FUNCTIONS IN: metallopeptidase activity, IAA-Ala conjugate hydrolase activity; INVOLVED IN: proteolysis, response to wounding; LOCATED IN: endoplasmic…	'17.2.1'	'hormone metabolism.auxin.synthesis-degradation'	>XM_010912853.3 PREDICTED: Elaeis guineensis IAA-amino acid hydrolase ILR1-like 1 (LOC105037126), transcript variant X1, mRNA
LOC105056018	1.23075	0.000464003	10.9397	4.9586	5.72078	12.5766	'(at1g74360 : 367.0) Leucine-rich repeat protein kinase family protein; FUNCTIONS IN: protein serine/threonine kinase activity, protein kinase activity, ATP binding; INVOLVED IN: transmembrane receptor protein tyrosine kinase signaling pathway, protein amino acid phosphorylation; LOCATED IN: mitochondrion; EXPRESSED IN: 15 plant structures; EXPRESSED DURING: 9 growth stages; CONTAINS InterPro DOM…	'17.3.2.1'	'hormone metabolism.brassinosteroid.signal transduction.BRI'	>XM_010938079.2 PREDICTED: Elaeis guineensis probable LRR receptor-like serine/threonine-protein kinase At1g74360 (LOC105056018), mRNA
LOC105041939	2.79837	1.51251e-11	182.023	25.7972	66.2285	192.35	'(at1g22360 : 592.0) UDP-glucosyl transferase 85A2 (UGT85A2); FUNCTIONS IN: UDP-glycosyltransferase activity, transferase activity, transferring glycosyl groups, glucuronosyltransferase activity; INVOLVED IN: metabolic process; LOCATED IN: cellular_component unknown; EXPRESSED IN: 21 plant structures; EXPRESSED DURING: 11 growth stages; CONTAINS InterPro DOMAIN/s: UDP-glucuronosyl/UDP-glucosyltra…	'17.4.1'	'hormone metabolism.cytokinin.synthesis-degradation'	>XM_019849431.1 PREDICTED: Elaeis guineensis 7-deoxyloganetin glucosyltransferase (LOC105041939), mRNA
LOC105036203	2.35881	1.16137e-10	349.173	61.7301	123.341	336.729	'(at1g22360 : 613.0) UDP-glucosyl transferase 85A2 (UGT85A2); FUNCTIONS IN: UDP-glycosyltransferase activity, transferase activity, transferring glycosyl groups, glucuronosyltransferase activity; INVOLVED IN: metabolic process; LOCATED IN: cellular_component unknown; EXPRESSED IN: 21 plant structures; EXPRESSED DURING: 11 growth stages; CONTAINS InterPro DOMAIN/s: UDP-glucuronosyl/UDP-glucosyltra…	'17.4.1'	'hormone metabolism.cytokinin.synthesis-degradation'	>XM_010911969.3 PREDICTED: Elaeis guineensis 7-deoxyloganetin glucosyltransferase (LOC105036203), mRNA
LOC105053951	1.91023	1.23635e-09	71.798	36.7201	66.4687	146.904	'(at4g17500 : 149.0) Encodes a member of the ERF (ethylene response factor) subfamily B-3 of ERF/AP2 transcription factor family (ATERF-1). The protein contains one AP2 domain. There are 18 members in this subfamily including ATERF-1, ATERF-2, AND ATERF-5.; ethylene responsive element binding factor 1 (ERF-1); CONTAINS InterPro DOMAIN/s: DNA-binding, integrase-type (InterPro:IPR016177), Pathogene…	'17.5.2'	'hormone metabolism.ethylene.signal transduction'	>XM_010935301.3 PREDICTED: Elaeis guineensis ethylene-responsive transcription factor 2 (LOC105053951), mRNA
LOC105043735	1.48964	4.00478e-08	95.5593	59.3761	66.1288	180.065	'(at4g17500 : 145.0) Encodes a member of the ERF (ethylene response factor) subfamily B-3 of ERF/AP2 transcription factor family (ATERF-1). The protein contains one AP2 domain. There are 18 members in this subfamily including ATERF-1, ATERF-2, AND ATERF-5.; ethylene responsive element binding factor 1 (ERF-1); CONTAINS InterPro DOMAIN/s: DNA-binding, integrase-type (InterPro:IPR016177), Pathogene…	'17.5.2'	'hormone metabolism.ethylene.signal transduction'	>XM_010921411.3 PREDICTED: Elaeis guineensis ethylene-responsive transcription factor 2 (LOC105043735), mRNA
LOC105052674	3.31289	1.39226e-09	10.7067	0.682801	0.741277	7.3302	'(at1g61660 : 169.0) basic helix-loop-helix (bHLH) DNA-binding superfamily protein; FUNCTIONS IN: DNA binding, sequence-specific DNA binding transcription factor activity; EXPRESSED IN: 22 plant structures; EXPRESSED DURING: 13 growth stages; BEST Arabidopsis thaliana protein match is: basic helix-loop-helix (bHLH) DNA-binding superfamily protein (TAIR:AT3G20640.1). & (reliability: 314.0) & (orig…	'17.5.3'	'hormone metabolism.ethylene.induced-regulated-responsive-activated'	>XM_010933577.3 PREDICTED: Elaeis guineensis transcription factor bHLH112 (LOC105052674), mRNA
LOC105036026	2.65646	7.20426e-09	10.6528	3.74987	3.26962	25.5656	'(gnl|cdd|86349 : 364.0) no description available & (at3g11480 : 268.0) The gene encodes a SABATH methyltransferase that methylates both salicylic acid and benzoic acid. It is highly expressed in flowers, induced by biotic and abiotic stress and thought to be involved in direct defense mechanism.; BSMT1; CONTAINS InterPro DOMAIN/s: SAM dependent carboxyl methyltransferase (InterPro:IPR005299); BE…	'17.7.1.10'	'hormone metabolism.jasmonate.synthesis-degradation.jasmonate-O-methyltransferase'	>XM_010911762.2 PREDICTED: Elaeis guineensis anthranilate O-methyltransferase 1 (LOC105036026), mRNA
LOC105039328	1.53369	6.84938e-07	36.9331	60.2513	59.765	185.263	'(q7xys3|c74a2_orysa : 566.0) Cytochrome P450 74A2 (EC 4.2.1.92) (Allene oxide synthase 2) (Hydroperoxide dehydrase 2) - Oryza sativa (Rice) & (at5g42650 : 528.0) Encodes a member of the cytochrome p450 CYP74 gene family that functions as an allene oxide synthase. This enzyme catalyzes dehydration of the hydroperoxide to an unstable allene oxide in the JA biosynthetic pathway. It shows a dual cat…	'17.7.1.3'	'hormone metabolism.jasmonate.synthesis-degradation.allene oxidase synthase'	>XM_010915447.3 PREDICTED: Elaeis guineensis allene oxide synthase 2 (LOC105039328), mRNA
LOC105042036	2.23251	9.72158e-08	314.975	68.5185	94.4773	351.264	'(at1g19180 : 112.0) JAZ1 is a nuclear-localized protein involved in jasmonate signaling. JAZ1 transcript levels rise in response to a jasmonate stimulus. JAZ1 can interact with the COI1 F-box subunit of an SCF E3 ubiquitin ligase in a yeast-two-hybrid assay only in the presence of jasmonate-isoleucine (JA-ILE) or coronatine. Application of jasmonate methyl ester to Arabidopsis roots reduces the …	'17.7.2'	'hormone metabolism.jasmonate.signal transduction'	>XM_010919140.3 PREDICTED: Elaeis guineensis protein TIFY 10a (LOC105042036), mRNA
LOC105053062	1.83302	4.48599e-08	156.384	28.4511	31.6345	110.327	'(at1g74950 : 115.0) TIFY10B; CONTAINS InterPro DOMAIN/s: Tify (InterPro:IPR010399), CCT domain-like (InterPro:IPR018467); BEST Arabidopsis thaliana protein match is: jasmonate-zim-domain protein 1 (TAIR:AT1G19180.1); Has 432 Blast hits to 427 proteins in 29 species: Archae - 0; Bacteria - 0; Metazoa - 0; Fungi - 0; Plants - 432; Viruses - 0; Other Eukaryotes - 0 (source: NCBI BLink). & (reliabil…	'17.7.2'	'hormone metabolism.jasmonate.signal transduction'	>XM_010934082.3 PREDICTED: Elaeis guineensis protein TIFY 10a (LOC105053062), mRNA
LOC105051868	1.82853	4.05684e-07	25.9479	6.54963	11.6578	25.1203	'(at4g09510 : 950.0) CINV2 appears to function as a neutral invertase based on the phenotype of a cinv1(AT1G35580)/cinv2 double mutant. It is predicted to be a cytosolic enzyme. CINV1, CINV2, and possibly other cytosolic invertases may play an important role in supplying carbon from sucrose to non-photosynthetic tissues.; cytosolic invertase 2 (CINV2); FUNCTIONS IN: sucrose alpha-glucosidase acti…	'2.2.1.3.1'	'major CHO metabolism.degradation.sucrose.invertases.neutral'	>XM_010932511.2 PREDICTED: Elaeis guineensis probable alkaline/neutral invertase D (LOC105051868), mRNA
LOC105040520	1.93906	7.73009e-09	67.8615	26.4235	41.2461	109.837	'(q2knb9|hxk2_orysa : 647.0) Hexokinase-2 (EC 2.7.1.1) (Hexokinase-3) - Oryza sativa (Rice) & (at4g29130 : 617.0) Encodes a hexokinase (HXK1) in the plant glucose-signaling network. Functions as a glucose sensor to interrelate nutrient, light, and hormone signaling networks for controlling growth and development in response to the changing environment.; hexokinase 1 (HXK1); FUNCTIONS IN: fructoki…	'2.2.1.4'	'major CHO metabolism.degradation.sucrose.hexokinase'	>XM_010917077.3 PREDICTED: Elaeis guineensis hexokinase-2 (LOC105040520), mRNA
LOC105041233	1.93215	3.15596e-05	7.30315	0.830992	0.759006	3.36047	'(at4g23180 : 342.0) Encodes a receptor-like protein kinase. Naming convention from Chen et al 2003 (PMID 14756307); cysteine-rich RLK (RECEPTOR-like protein kinase) 10 (CRK10); FUNCTIONS IN: protein serine/threonine kinase activity, protein kinase activity, kinase activity, ATP binding; INVOLVED IN: protein amino acid phosphorylation; LOCATED IN: plasma membrane; EXPRESSED IN: 22 plant structure…	'20'	'stress'	>XM_010918106.3 PREDICTED: Elaeis guineensis putative receptor-like protein kinase At4g00960 (LOC105041233), mRNA
LOC105044076	1.7743	2.41373e-09	93.5436	24.1082	40.7857	89.9481	'(at1g75800 : 317.0) Pathogenesis-related thaumatin superfamily protein; FUNCTIONS IN: molecular_function unknown; INVOLVED IN: response to other organism; LOCATED IN: endomembrane system; EXPRESSED IN: 22 plant structures; EXPRESSED DURING: 13 growth stages; CONTAINS InterPro DOMAIN/s: Thaumatin, conserved site (InterPro:IPR017949), Thaumatin, pathogenesis-related (InterPro:IPR001938); BEST Arab…	'20.1'	'stress.biotic'	>XM_010921872.3 PREDICTED: Elaeis guineensis thaumatin-like protein 1b (LOC105044076), mRNA
LOC105045486	1.36188	0.000336957	1.18934	0.549118	0.603124	1.50672	'(at3g14470 : 530.0) NB-ARC domain-containing disease resistance protein; FUNCTIONS IN: protein binding; INVOLVED IN: apoptosis, defense response; LOCATED IN: endomembrane system; EXPRESSED IN: 23 plant structures; EXPRESSED DURING: 14 growth stages; CONTAINS InterPro DOMAIN/s: Leucine-rich repeat-containing protein (InterPro:IPR015766), NB-ARC (InterPro:IPR002182), Leucine-rich repeat (InterPro:…	'20.1.7'	'stress.biotic.PR-proteins'	>XM_010923780.3 PREDICTED: Elaeis guineensis putative disease resistance protein RGA1 (LOC105045486), mRNA
LOC105058955	2.86247	2.35083e-20	2.54419	0.906839	3.15057	7.05736	'(at5g23240 : 381.0) DNAJ heat shock N-terminal domain-containing protein; FUNCTIONS IN: unfolded protein binding, heat shock protein binding; INVOLVED IN: protein folding; LOCATED IN: chloroplast; EXPRESSED IN: 21 plant structures; EXPRESSED DURING: 11 growth stages; CONTAINS InterPro DOMAIN/s: Molecular chaperone, heat shock protein, Hsp40, DnaJ (InterPro:IPR015609), Heat shock protein DnaJ, N-…	'20.2.1'	'stress.abiotic.heat'	>XM_010942042.3 PREDICTED: Elaeis guineensis chaperone protein dnaJ C76, chloroplastic (LOC105058955), mRNA
LOC105033708	1.3986	2.83858e-06	2.53485	39.4525	33.7364	111.441	'(o04985|hbl2_orysa : 241.0) Non-symbiotic hemoglobin 2 (rHb2) (ORYsa GLB1b) - Oryza sativa (Rice) & (at2g16060 : 219.0) Encodes a class 1 nonsymbiotic hemoglobin induced by low oxygen levels with very high oxygen affinity. It is not likely to be a hemoglobin transporter because of its extremely high affinity for oxygen.; hemoglobin 1 (HB1); FUNCTIONS IN: oxygen binding; INVOLVED IN: response to …	'21.3'	'redox.heme'	>XM_010908610.3 PREDICTED: Elaeis guineensis non-symbiotic hemoglobin 1 (LOC105033708), mRNA
LOC105032213	1.92859	0.00273315	100.461	29.6477	31.5672	123.492	'(gnl|cdd|36963 : 98.4) no description available & (at1g28480 : 81.3) Encodes GRX480, a member of the glutaredoxin family that regulates protein redox state. GRX480 interacts with TGA factors and suppresses JA-responsive PDF1.2 transcription. GRX480 transcription is SA-inducible and requires NPR1. Maybe involved in SA/JA cross-talk.; GRX480; FUNCTIONS IN: electron carrier activity, protein disulf…	'21.4'	'redox.glutaredoxins'	>XM_010906590.3 PREDICTED: Elaeis guineensis monothiol glutaredoxin-S3-like (LOC105032213), mRNA
LOC105036591	1.13709	0.00301892	5.98201	2.3003	2.45936	5.43324	'(at4g34740 : 658.0) Encodes glutamine 5-phosphoribosylpyrophosphate amidotransferase. Mutants are deficient in leaf, but not cotyledon, plastid and palisade cell development. Mutants exhibit defective chloroplast development under non-low light, suggesting that the defect in chloroplast development is caused by photo-oxidative damage.; GLN phosphoribosyl pyrophosphate amidotransferase 2 (ASE2); …	'23.1.2.1'	'nucleotide metabolism.synthesis.purine.amidophosphoribosyltransferase'	>XM_010912345.3 PREDICTED: Elaeis guineensis amidophosphoribosyltransferase, chloroplastic-like (LOC105036591), mRNA
LOC105043726	1.21667	0.00185646	9.20334	4.9558	4.31222	12.4254	'(at5g47240 : 398.0) nudix hydrolase homolog 8 (NUDT8); FUNCTIONS IN: hydrolase activity; INVOLVED IN: response to wounding; LOCATED IN: cytosol; EXPRESSED IN: 22 plant structures; EXPRESSED DURING: 13 growth stages; CONTAINS InterPro DOMAIN/s: NUDIX hydrolase domain-like (InterPro:IPR015797), NUDIX hydrolase, conserved site (InterPro:IPR020084), Nudix hydrolase 6-like (InterPro:IPR003293), NUDIX…	'23.3.3'	'nucleotide metabolism.salvage.NUDIX hydrolases'	>XM_010921391.3 PREDICTED: Elaeis guineensis nudix hydrolase 8 (LOC105043726), mRNA
LOC105047511	2.59102	3.06612e-08	15.0994	2.24996	4.85575	14.7479	'(at2g44160 : 348.0) methylenetetrahydrofolate reductase MTHFR2 mRNA, complete; methylenetetrahydrofolate reductase 2 (MTHFR2); FUNCTIONS IN: methylenetetrahydrofolate reductase (NADPH) activity; INVOLVED IN: oxidation reduction, methionine metabolic process; EXPRESSED IN: male gametophyte, guard cell, cultured cell, leaf; EXPRESSED DURING: L mature pollen stage, M germinated pollen stage; CONTAI…	'25.6'	'C1-metabolism.methylenetetrahydrofolate reductase'	>XM_010926454.3 PREDICTED: Elaeis guineensis methylenetetrahydrofolate reductase 2 (LOC105047511), mRNA
LOC105057118	3.36267	1.59562e-12	44.6548	13.4753	16.0311	152.268	'(at4g37340 : 244.0) member of CYP81D; "cytochrome P450, family 81, subfamily D, polypeptide 3" (CYP81D3); FUNCTIONS IN: electron carrier activity, monooxygenase activity, iron ion binding, oxygen binding, heme binding; INVOLVED IN: oxidation reduction; CONTAINS InterPro DOMAIN/s: Cytochrome P450 (InterPro:IPR001128), Cytochrome P450, conserved site (InterPro:IPR017972), Cytochrome P450, E-class,…	'26.10'	'misc.cytochrome P450'	>XM_010939595.3 PREDICTED: Elaeis guineensis cytochrome P450 81D11-like (LOC105057118), transcript variant X1, mRNA
LOC105037565	3.26534	2.6052e-05	47.0131	14.2583	17.9115	151.526	'(at4g37340 : 324.0) member of CYP81D; "cytochrome P450, family 81, subfamily D, polypeptide 3" (CYP81D3); FUNCTIONS IN: electron carrier activity, monooxygenase activity, iron ion binding, oxygen binding, heme binding; INVOLVED IN: oxidation reduction; CONTAINS InterPro DOMAIN/s: Cytochrome P450 (InterPro:IPR001128), Cytochrome P450, conserved site (InterPro:IPR017972), Cytochrome P450, E-class,…	'26.10'	'misc.cytochrome P450'	>XM_010913211.3 PREDICTED: Elaeis guineensis cytochrome P450 81D11 (LOC105037565), mRNA
LOC105033511	1.91786	3.08497e-14	2.60305	2.05168	3.12771	8.27765	'(gnl|cdd|35378 : 467.0) no description available & (at4g37330 : 436.0) member of CYP81D; "cytochrome P450, family 81, subfamily D, polypeptide 4" (CYP81D4); FUNCTIONS IN: electron carrier activity, monooxygenase activity, iron ion binding, oxygen binding, heme binding; INVOLVED IN: oxidation reduction; LOCATED IN: endoplasmic reticulum; EXPRESSED IN: 23 plant structures; EXPRESSED DURING: 13 gro…	'26.10'	'misc.cytochrome P450'	>XM_010908365.3 PREDICTED: Elaeis guineensis isoflavone 2'-hydroxylase (LOC105033511), mRNA
LOC105043935	1.4256	0.00597057	0.279662	0.982955	0.603289	2.81729	'(o49859|c82a4_soybn : 494.0) Cytochrome P450 82A4 (EC 1.14.-.-) (P450 CP9) - Glycine max (Soybean) & (at4g31940 : 492.0) member of CYP82C; "cytochrome P450, family 82, subfamily C, polypeptide 4" (CYP82C4); FUNCTIONS IN: electron carrier activity, monooxygenase activity, iron ion binding, oxygen binding, heme binding; INVOLVED IN: oxidation reduction; LOCATED IN: endomembrane system; EXPRESSED I…	'26.10'	'misc.cytochrome P450'	>XM_029264359.1 PREDICTED: Elaeis guineensis cytochrome P450 CYP82D47 (LOC105043935), mRNA
LOC105048112	3.67148	9.59894e-05	1.84128	0.0661831	0.105985	0.938227	'(gnl|cdd|29388 : 446.0) no description available & (p00434|perp7_brara : 371.0) Peroxidase P7 (EC 1.11.1.7) (TP7) - Brassica rapa (Turnip) & (at5g05340 : 368.0) Peroxidase superfamily protein; FUNCTIONS IN: protein binding, peroxidase activity; INVOLVED IN: response to oxidative stress, oxidation reduction; LOCATED IN: apoplast, cell wall; EXPRESSED IN: 9 plant structures; EXPRESSED DURING: LP.0…	'26.12'	'misc.peroxidases'	>XM_010927315.3 PREDICTED: Elaeis guineensis peroxidase P7-like (LOC105048112), mRNA
LOC105036974	1.30323	0.00966776	21.7839	18.5179	12.5718	48.2009	'(at1g71695 : 146.0) Peroxidase superfamily protein; FUNCTIONS IN: peroxidase activity, heme binding; INVOLVED IN: response to oxidative stress, oxidation reduction; LOCATED IN: cell wall, vacuole, membrane, plant-type cell wall; EXPRESSED IN: 23 plant structures; EXPRESSED DURING: 13 growth stages; CONTAINS InterPro DOMAIN/s: Haem peroxidase (InterPro:IPR010255), Plant peroxidase (InterPro:IPR00…	'26.12'	'misc.peroxidases'	>XM_010912689.3 PREDICTED: Elaeis guineensis peroxidase 12-like (LOC105036974), mRNA
LOC105052153	1.22487	1.84255e-05	8.41697	3.99071	3.97055	9.90387	'(at3g54020 : 454.0) Inositol phosphorylceramide synthase; Arabidopsis Inositol phosphorylceramide synthase 1 (AtIPCS1); FUNCTIONS IN: inositol phosphoceramide synthase activity; INVOLVED IN: sphingolipid biosynthetic process; LOCATED IN: mitochondrion; EXPRESSED IN: 6 plant structures; BEST Arabidopsis thaliana protein match is: Arabidopsis Inositol phosphorylceramide synthase 2 (TAIR:AT2G37940.…	'26.13'	'misc.acid and other phosphatases'	>XM_010932870.3 PREDICTED: Elaeis guineensis phosphatidylinositol:ceramide inositolphosphotransferase (LOC105052153), transcript variant X6, mRNA
LOC105053223	1.40353	0.000452939	18.8344	12.7923	6.89906	36.126	'(p60496|babl_lillo : 127.0) Chemocyanin precursor (Basic blue protein) (Plantacyanin) - Lilium longiflorum (Trumpet lily) & (at2g02850 : 124.0) Encodes plantacyanin one of blue copper proteins. Involved in anther development and pollination. Expressed in the transmitting tract of the pistil.; plantacyanin (ARPN); FUNCTIONS IN: electron carrier activity, copper ion binding; INVOLVED IN: pollinati…	'26.19'	'misc.plastocyanin-like'	>XM_010934315.3 PREDICTED: Elaeis guineensis basic blue protein (LOC105053223), mRNA
LOC105044052	1.01031	1.06751e-05	0.185206	3.52107	3.1779	7.54604	'(at5g66150 : 1374.0) Glycosyl hydrolase family 38 protein; FUNCTIONS IN: in 6 functions; INVOLVED IN: mannose metabolic process, carbohydrate metabolic process; LOCATED IN: endomembrane system; EXPRESSED IN: petal, leaf whorl, sperm cell, flower; EXPRESSED DURING: 4 anthesis, petal differentiation and expansion stage; CONTAINS InterPro DOMAIN/s: Glycoside hydrolase-type carbohydrate-binding (Int…	'26.3.3'	'misc.gluco-, galacto- and mannosidases.alpha-mannosidase'	>XM_010921831.3 PREDICTED: Elaeis guineensis alpha-mannosidase (LOC105044052), transcript variant X2, mRNA
LOC105033179	1.27261	0.00134537	19.7514	17.7137	16.9063	45.9514	'(at3g07320 : 285.0) O-Glycosyl hydrolases family 17 protein; FUNCTIONS IN: cation binding, hydrolase activity, hydrolyzing O-glycosyl compounds, catalytic activity; INVOLVED IN: carbohydrate metabolic process; LOCATED IN: plant-type cell wall; EXPRESSED IN: 24 plant structures; EXPRESSED DURING: 15 growth stages; CONTAINS InterPro DOMAIN/s: X8 (InterPro:IPR012946), Glycoside hydrolase, catalytic…	'26.4.1'	'misc.beta 1,3 glucan hydrolases.glucan endo-1,3-beta-glucosidase'	>XM_010907867.3 PREDICTED: Elaeis guineensis probable glucan endo-1,3-beta-glucosidase A6 (LOC105033179), mRNA
LOC105032618	1.48504	3.66554e-06	4.65056	2.1032	2.66239	6.35267	'(at4g29720 : 430.0) polyamine oxidase 5 (PAO5); FUNCTIONS IN: primary amine oxidase activity; LOCATED IN: endomembrane system; EXPRESSED IN: 22 plant structures; EXPRESSED DURING: 13 growth stages; CONTAINS InterPro DOMAIN/s: Amine oxidase (InterPro:IPR002937); BEST Arabidopsis thaliana protein match is: LSD1-like 3 (TAIR:AT4G16310.1); Has 3107 Blast hits to 2713 proteins in 458 species: Archae …	'26.7'	'misc.oxidases - copper, flavone etc'	>XM_010907141.3 PREDICTED: Elaeis guineensis polyamine oxidase 1 (LOC105032618), mRNA
LOC105036949	2.36945	9.52932e-07	4.06981	0.430686	0.259187	2.37668	'(at4g20860 : 388.0) FAD-binding Berberine family protein; FUNCTIONS IN: electron carrier activity, oxidoreductase activity, FAD binding, catalytic activity; INVOLVED IN: response to cyclopentenone; LOCATED IN: endomembrane system; EXPRESSED IN: 10 plant structures; EXPRESSED DURING: LP.06 six leaves visible, LP.04 four leaves visible, 4 anthesis, LP.10 ten leaves visible, LP.08 eight leaves visi…	'26.8'	'misc.nitrilases, *nitrile lyases, berberine bridge enzymes, reticuline oxidases, troponine reductases'	>XM_010912664.3 PREDICTED: Elaeis guineensis reticuline oxidase (LOC105036949), mRNA
LOC105032504	2.97169	0.000347676	1.60163	0.297793	0.321418	2.50852	'(at3g49930 : 130.0) C2H2 and C2HC zinc fingers superfamily protein; FUNCTIONS IN: sequence-specific DNA binding transcription factor activity, zinc ion binding, nucleic acid binding; INVOLVED IN: regulation of transcription; LOCATED IN: intracellular; EXPRESSED IN: 15 plant structures; EXPRESSED DURING: 9 growth stages; CONTAINS InterPro DOMAIN/s: Zinc finger, C2H2-like (InterPro:IPR015880), Zin…	'27.3.11'	'RNA.regulation of transcription.C2H2 zinc finger family'	>XM_010906960.2 PREDICTED: Elaeis guineensis zinc finger protein ZAT10 (LOC105032504), mRNA
LOC105044471	2.19503	4.74209e-06	19.6173	3.43362	3.45883	16.9966	'(at2g28710 : 113.0) C2H2-type zinc finger family protein; FUNCTIONS IN: sequence-specific DNA binding transcription factor activity, zinc ion binding, nucleic acid binding; INVOLVED IN: regulation of transcription; LOCATED IN: intracellular; EXPRESSED IN: 8 plant structures; EXPRESSED DURING: 4 anthesis; CONTAINS InterPro DOMAIN/s: Zinc finger, C2H2-like (InterPro:IPR015880), Zinc finger, C2H2-t…	'27.3.11'	'RNA.regulation of transcription.C2H2 zinc finger family'	>XM_010922390.3 PREDICTED: Elaeis guineensis zinc finger protein ZAT12-like (LOC105044471), mRNA
LOC105056987	1.42225	0.00128428	58.2873	27.2102	27.7928	79.0476	'(at2g28710 : 113.0) C2H2-type zinc finger family protein; FUNCTIONS IN: sequence-specific DNA binding transcription factor activity, zinc ion binding, nucleic acid binding; INVOLVED IN: regulation of transcription; LOCATED IN: intracellular; EXPRESSED IN: 8 plant structures; EXPRESSED DURING: 4 anthesis; CONTAINS InterPro DOMAIN/s: Zinc finger, C2H2-like (InterPro:IPR015880), Zinc finger, C2H2-t…	'27.3.11'	'RNA.regulation of transcription.C2H2 zinc finger family'	>XM_010939398.3 PREDICTED: Elaeis guineensis zinc finger protein ZAT12-like (LOC105056987), mRNA
LOC105058031	1.30356	0.00246771	41.6996	4.80706	3.76127	12.8831	'(at3g49930 : 115.0) C2H2 and C2HC zinc fingers superfamily protein; FUNCTIONS IN: sequence-specific DNA binding transcription factor activity, zinc ion binding, nucleic acid binding; INVOLVED IN: regulation of transcription; LOCATED IN: intracellular; EXPRESSED IN: 15 plant structures; EXPRESSED DURING: 9 growth stages; CONTAINS InterPro DOMAIN/s: Zinc finger, C2H2-like (InterPro:IPR015880), Zin…	'27.3.11'	'RNA.regulation of transcription.C2H2 zinc finger family'	>XM_010940798.3 PREDICTED: Elaeis guineensis zinc finger protein 36 (LOC105058031), mRNA
LOC105044389	2.29541	1.64734e-17	13.5071	6.92235	14.9172	36.8651	'(at1g07540 : 286.0) Arabidopsis thaliana telomere-binding protein, putative (At1g07540); TRF-like 2 (TRFL2); FUNCTIONS IN: DNA binding; INVOLVED IN: regulation of transcription; EXPRESSED IN: petal, leaf whorl, flower; EXPRESSED DURING: 4 anthesis, petal differentiation and expansion stage; CONTAINS InterPro DOMAIN/s: SANT, DNA-binding (InterPro:IPR001005), Homeodomain-like (InterPro:IPR009057),…	'27.3.25'	'RNA.regulation of transcription.MYB domain transcription factor family'	>XM_010922266.2 PREDICTED: Elaeis guineensis telomere repeat-binding protein 5 (LOC105044389), transcript variant X5, mRNA
LOC105041083	1.98174	0.00019038	0.139473	0.639277	0.695535	2.64108	'(at1g66230 : 257.0) Encodes a putative transcription factor (MYB20).; myb domain protein 20 (MYB20); CONTAINS InterPro DOMAIN/s: SANT, DNA-binding (InterPro:IPR001005), Homeodomain-like (InterPro:IPR009057), Myb, DNA-binding (InterPro:IPR014778), HTH transcriptional regulator, Myb-type, DNA-binding (InterPro:IPR017930), Homeodomain-related (InterPro:IPR012287), Myb transcription factor (InterPro…	'27.3.25'	'RNA.regulation of transcription.MYB domain transcription factor family'	>XM_010917879.3 PREDICTED: Elaeis guineensis transcription factor MYB20 (LOC105041083), mRNA
LOC105049622	1.68487	0.000138674	11.7958	9.7883	11.306	33.7267	'(at1g51540 : 590.0) Galactose oxidase/kelch repeat superfamily protein; CONTAINS InterPro DOMAIN/s: Galactose oxidase/kelch, beta-propeller (InterPro:IPR011043), Kelch repeat type 1 (InterPro:IPR006652), Kelch related (InterPro:IPR013089), Kelch-type beta propeller (InterPro:IPR015915); BEST Arabidopsis thaliana protein match is: Galactose oxidase/kelch repeat superfamily protein (TAIR:AT3G27220…	'27.3.25'	'RNA.regulation of transcription.MYB domain transcription factor family'	>XM_010929339.2 PREDICTED: Elaeis guineensis kelch repeat-containing protein At3g27220 (LOC105049622), transcript variant X4, mRNA
LOC105052936	1.41	0.000592143	7.33277	3.63236	3.13997	10.4284	'(at5g67300 : 186.0) Member of the R2R3 factor MYB gene family involved in mediating plant responses to a variety of abiotic stimiuli.; myb domain protein r1 (MYBR1); CONTAINS InterPro DOMAIN/s: SANT, DNA-binding (InterPro:IPR001005), Homeodomain-like (InterPro:IPR009057), Myb, DNA-binding (InterPro:IPR014778), HTH transcriptional regulator, Myb-type, DNA-binding (InterPro:IPR017930), Homeodomain…	'27.3.25'	'RNA.regulation of transcription.MYB domain transcription factor family'	>XM_010933921.3 PREDICTED: Elaeis guineensis transcription factor MYB77 (LOC105052936), mRNA
LOC105061460	2.13329	5.26272e-11	77.6726	18.8637	26.9268	88.2847	'(at5g08520 : 142.0) Duplicated homeodomain-like superfamily protein; CONTAINS InterPro DOMAIN/s: Molecular chaperone, heat shock protein, Hsp40, DnaJ (InterPro:IPR015609), SANT, eukarya (InterPro:IPR017884), Myb-like DNA-binding domain, SHAQKYF class (InterPro:IPR006447), SANT, DNA-binding (InterPro:IPR001005), Myb, DNA-binding (InterPro:IPR014778), Homeodomain-like (InterPro:IPR009057), HTH tra…	'27.3.26'	'RNA.regulation of transcription.MYB-related transcription factor family'	>XM_010945513.3 PREDICTED: Elaeis guineensis transcription factor SRM1 (LOC105061460), mRNA
LOC105044667	2.01584	0.000750767	0.309445	0.56696	0.245913	2.46507	'(at3g09600 : 233.0) Homeodomain-like superfamily protein; FUNCTIONS IN: DNA binding, sequence-specific DNA binding transcription factor activity; INVOLVED IN: in 9 processes; LOCATED IN: chloroplast; EXPRESSED IN: 22 plant structures; EXPRESSED DURING: 13 growth stages; CONTAINS InterPro DOMAIN/s: SANT, DNA-binding (InterPro:IPR001005), Homeodomain-like (InterPro:IPR009057), Myb, DNA-binding (In…	'27.3.26'	'RNA.regulation of transcription.MYB-related transcription factor family'	>XM_010922643.3 PREDICTED: Elaeis guineensis protein REVEILLE 8 (LOC105044667), mRNA
LOC105046069	2.20578	2.90861e-12	478.243	118.134	239.501	585.234	'(q52qh4|nac68_orysa : 337.0) NAC domain-containing protein 68 (ONAC068) - Oryza sativa (Rice) & (at1g77450 : 259.0) NAC domain containing protein 32 (NAC032); FUNCTIONS IN: sequence-specific DNA binding transcription factor activity; INVOLVED IN: multicellular organismal development, regulation of transcription; LOCATED IN: cellular_component unknown; EXPRESSED IN: 16 plant structures; EXPRESSED…	'27.3.27'	'RNA.regulation of transcription.NAC domain transcription factor family'	>XM_010924566.3 PREDICTED: Elaeis guineensis NAC domain-containing protein 68 (LOC105046069), mRNA
LOC105044904	1.94881	7.33258e-07	102.256	45.1712	37.585	185.404	'(at3g04070 : 281.0) NAC domain containing protein 47 (NAC047); FUNCTIONS IN: sequence-specific DNA binding transcription factor activity; INVOLVED IN: multicellular organismal development, regulation of transcription; LOCATED IN: cellular_component unknown; EXPRESSED IN: 16 plant structures; EXPRESSED DURING: 7 growth stages; CONTAINS InterPro DOMAIN/s: No apical meristem (NAM) protein (InterPro…	'27.3.27'	'RNA.regulation of transcription.NAC domain transcription factor family'	>XM_010922987.3 PREDICTED: Elaeis guineensis NAC domain-containing protein 2 (LOC105044904), mRNA
LOC105047575	2.7902	7.69794e-07	2.23631	0.859795	1.43851	6.34699	'(at1g64380 : 145.0) encodes a member of the DREB subfamily A-6 of ERF/AP2 transcription factor family. The protein contains one AP2 domain. There are 8 members in this subfamily including RAP2.4.; Integrase-type DNA-binding superfamily protein; CONTAINS InterPro DOMAIN/s: DNA-binding, integrase-type (InterPro:IPR016177), Pathogenesis-related transcriptional factor/ERF, DNA-binding (InterPro:IPR0…	'27.3.3'	'RNA.regulation of transcription.AP2/EREBP, APETALA2/Ethylene-responsive element binding protein family'	>XM_010926554.3 PREDICTED: Elaeis guineensis ethylene-responsive transcription factor ERF061 (LOC105047575), mRNA
LOC105052315	1.41544	3.47829e-05	14.602	6.23675	7.30033	17.769	'(gnl|cdd|47695 : 96.5) no description available & (at4g27950 : 92.4) encodes a member of the ERF (ethylene response factor) subfamily B-5 of ERF/AP2 transcription factor family. The protein contains one AP2 domain. There are 7 members in this subfamily.; cytokinin response factor 4 (CRF4); CONTAINS InterPro DOMAIN/s: DNA-binding, integrase-type (InterPro:IPR016177), Pathogenesis-related transcri…	'27.3.3'	'RNA.regulation of transcription.AP2/EREBP, APETALA2/Ethylene-responsive element binding protein family'	>XM_010933085.3 PREDICTED: Elaeis guineensis pathogenesis-related genes transcriptional activator PTI6 (LOC105052315), mRNA
LOC105041629	1.12713	0.00180972	4.79948	9.49078	8.91714	21.6104	'(at1g78080 : 183.0) Encodes a member of the DREB subfamily A-6 of ERF/AP2 transcription factor family (RAP2.4). The protein contains one AP2 domain. Role in mediating light and ethylene signaling.; related to AP2 4 (RAP2.4); CONTAINS InterPro DOMAIN/s: DNA-binding, integrase-type (InterPro:IPR016177), Pathogenesis-related transcriptional factor/ERF, DNA-binding (InterPro:IPR001471); BEST Arabido…	'27.3.3'	'RNA.regulation of transcription.AP2/EREBP, APETALA2/Ethylene-responsive element binding protein family'	>XM_010918593.3 PREDICTED: Elaeis guineensis ethylene-responsive transcription factor RAP2-4 (LOC105041629), mRNA
LOC105057097	1.72891	0.000140467	16.6564	5.21474	6.8821	18.56	'(at2g38250 : 120.0) Homeodomain-like superfamily protein; FUNCTIONS IN: sequence-specific DNA binding transcription factor activity; INVOLVED IN: regulation of transcription; LOCATED IN: nucleolus; EXPRESSED IN: stamen; EXPRESSED DURING: 4 anthesis, petal differentiation and expansion stage; CONTAINS InterPro DOMAIN/s: SANT, DNA-binding (InterPro:IPR001005), MYB-like (InterPro:IPR017877); BEST A…	'27.3.30'	'RNA.regulation of transcription.Trihelix, Triple-Helix transcription factor family'	>XM_010939552.3 PREDICTED: Elaeis guineensis trihelix transcription factor GT-3b (LOC105057097), mRNA
LOC105038142	3.37211	2.3654e-10	12.9073	1.44958	2.62182	16.1105	'(at1g80840 : 198.0) Pathogen-induced transcription factor. Binds W-box sequences in vitro. Forms protein complexes with itself and with WRKY40 and WRKY60. Coexpression with WRKY18 or WRKY60 made plants more susceptible to both P. syringae and B. cinerea. WRKY18, WRKY40, and WRKY60 have partially redundant roles in response to the hemibiotrophic bacterial pathogen Pseudomonas syringae and the nec…	'27.3.32'	'RNA.regulation of transcription.WRKY domain transcription factor family'	>XM_010913854.3 PREDICTED: Elaeis guineensis WRKY transcription factor WRKY71 (LOC105038142), mRNA
LOC105051963	2.75212	3.65014e-16	160.01	18.4177	30.9199	135.179	'(at1g80840 : 176.0) Pathogen-induced transcription factor. Binds W-box sequences in vitro. Forms protein complexes with itself and with WRKY40 and WRKY60. Coexpression with WRKY18 or WRKY60 made plants more susceptible to both P. syringae and B. cinerea. WRKY18, WRKY40, and WRKY60 have partially redundant roles in response to the hemibiotrophic bacterial pathogen Pseudomonas syringae and the nec…	'27.3.32'	'RNA.regulation of transcription.WRKY domain transcription factor family'	>XM_010932625.3 PREDICTED: Elaeis guineensis WRKY transcription factor WRKY71 (LOC105051963), mRNA
LOC105060191	2.09508	8.12525e-11	364.322	68.971	70.8378	317.028	'(at1g80840 : 215.0) Pathogen-induced transcription factor. Binds W-box sequences in vitro. Forms protein complexes with itself and with WRKY40 and WRKY60. Coexpression with WRKY18 or WRKY60 made plants more susceptible to both P. syringae and B. cinerea. WRKY18, WRKY40, and WRKY60 have partially redundant roles in response to the hemibiotrophic bacterial pathogen Pseudomonas syringae and the nec…	'27.3.32'	'RNA.regulation of transcription.WRKY domain transcription factor family'	>XM_010943799.3 PREDICTED: Elaeis guineensis WRKY transcription factor WRKY76 (LOC105060191), mRNA
LOC105047232	1.32862	0.000660567	43.3112	16.1341	8.69534	43.8102	'(at1g29860 : 152.0) member of WRKY Transcription Factor; Group II-c; WRKY DNA-binding protein 71 (WRKY71); FUNCTIONS IN: sequence-specific DNA binding transcription factor activity; INVOLVED IN: regulation of transcription, DNA-dependent, regulation of transcription; EXPRESSED IN: stem; CONTAINS InterPro DOMAIN/s: DNA-binding WRKY (InterPro:IPR003657), Transcription factor, WRKY group IIc (Inter…	'27.3.32'	'RNA.regulation of transcription.WRKY domain transcription factor family'	>XM_010926052.3 PREDICTED: Elaeis guineensis WRKY transcription factor 71 (LOC105047232), mRNA
LOC105048220	1.27077	0.00364578	43.2631	5.40762	6.0118	14.2164	'(at4g11070 : 135.0) member of WRKY Transcription Factor; Group III; WRKY41; FUNCTIONS IN: sequence-specific DNA binding transcription factor activity; INVOLVED IN: regulation of transcription, DNA-dependent, regulation of transcription; CONTAINS InterPro DOMAIN/s: DNA-binding WRKY (InterPro:IPR003657); BEST Arabidopsis thaliana protein match is: WRKY family transcription factor (TAIR:AT4G23810.1…	'27.3.32'	'RNA.regulation of transcription.WRKY domain transcription factor family'	>XM_010927461.3 PREDICTED: Elaeis guineensis probable WRKY transcription factor 41 (LOC105048220), transcript variant X1, mRNA
LOC105053820	3.84024	1.64611e-11	4.58198	0.558099	2.41609	8.58001	'(at5g46910 : 792.0) Transcription factor jumonji (jmj) family protein / zinc finger (C5HC2 type) family protein; FUNCTIONS IN: sequence-specific DNA binding transcription factor activity; INVOLVED IN: response to chitin, regulation of transcription; LOCATED IN: nucleus; EXPRESSED IN: 24 plant structures; EXPRESSED DURING: 14 growth stages; CONTAINS InterPro DOMAIN/s: Transcription factor jumonji…	'27.3.57'	'RNA.regulation of transcription.JUMONJI family'	>XM_019853762.2 PREDICTED: Elaeis guineensis lysine-specific demethylase JMJ706 (LOC105053820), mRNA
LOC105059261	2.66988	8.52102e-11	5.75129	1.2312	2.12907	8.34919	'(at5g46910 : 758.0) Transcription factor jumonji (jmj) family protein / zinc finger (C5HC2 type) family protein; FUNCTIONS IN: sequence-specific DNA binding transcription factor activity; INVOLVED IN: response to chitin, regulation of transcription; LOCATED IN: nucleus; EXPRESSED IN: 24 plant structures; EXPRESSED DURING: 14 growth stages; CONTAINS InterPro DOMAIN/s: Transcription factor jumonji…	'27.3.57'	'RNA.regulation of transcription.JUMONJI family'	>XM_010942494.2 PREDICTED: Elaeis guineensis lysine-specific demethylase JMJ706 (LOC105059261), transcript variant X1, mRNA
LOC105041931	2.0927	1.0669e-07	22.4478	4.68937	6.9009	21.4264	'(at1g78280 : 1097.0) transferases, transferring glycosyl groups; CONTAINS InterPro DOMAIN/s: Transcription factor jumonji/aspartyl beta-hydroxylase (InterPro:IPR003347), F-box domain, cyclin-like (InterPro:IPR001810), F-box domain, Skp2-like (InterPro:IPR022364), Transcription factor jumonji (InterPro:IPR013129), Aminoglycoside phosphotransferase (InterPro:IPR002575), Protein kinase-like domain …	'27.3.57'	'RNA.regulation of transcription.JUMONJI family'	>XM_010919002.3 PREDICTED: Elaeis guineensis F-box protein At1g78280 (LOC105041931), transcript variant X1, mRNA
LOC105041454	4.5825	0.00288689	0.790333	0.0173708	0.0126324	0.388304	'(at5g56960 : 136.0) basic helix-loop-helix (bHLH) DNA-binding family protein; FUNCTIONS IN: DNA binding, sequence-specific DNA binding transcription factor activity; INVOLVED IN: response to chitin, regulation of transcription; LOCATED IN: nucleus; CONTAINS InterPro DOMAIN/s: Helix-loop-helix DNA-binding domain (InterPro:IPR001092), Helix-loop-helix DNA-binding (InterPro:IPR011598); BEST Arabido…	'27.3.6'	'RNA.regulation of transcription.bHLH,Basic Helix-Loop-Helix family'	>XM_019849110.2 PREDICTED: Elaeis guineensis putative transcription factor bHLH041 (LOC105041454), mRNA
LOC105058167	3.61363	3.6452e-05	72.1718	11.3921	17.5306	152.341	'(at4g37850 : 192.0) basic helix-loop-helix (bHLH) DNA-binding superfamily protein; FUNCTIONS IN: DNA binding, sequence-specific DNA binding transcription factor activity; INVOLVED IN: regulation of transcription; LOCATED IN: nucleus; CONTAINS InterPro DOMAIN/s: Helix-loop-helix DNA-binding domain (InterPro:IPR001092), Helix-loop-helix DNA-binding (InterPro:IPR011598); BEST Arabidopsis thaliana p…	'27.3.6'	'RNA.regulation of transcription.bHLH,Basic Helix-Loop-Helix family'	>XM_010941003.3 PREDICTED: Elaeis guineensis transcription factor bHLH18 (LOC105058167), transcript variant X1, mRNA
LOC105049326	1.86302	4.49521e-05	7.6674	1.38566	1.73716	5.43545	'(at5g57150 : 184.0) basic helix-loop-helix (bHLH) DNA-binding superfamily protein; FUNCTIONS IN: DNA binding, sequence-specific DNA binding transcription factor activity; INVOLVED IN: regulation of transcription; LOCATED IN: nucleus; EXPRESSED IN: 24 plant structures; EXPRESSED DURING: 14 growth stages; CONTAINS InterPro DOMAIN/s: Helix-loop-helix DNA-binding domain (InterPro:IPR001092), Helix-l…	'27.3.6'	'RNA.regulation of transcription.bHLH,Basic Helix-Loop-Helix family'	>XM_010928949.3 PREDICTED: Elaeis guineensis transcription factor bHLH35 (LOC105049326), mRNA
LOC105049901	1.20799	0.00304216	0.0183816	0.435151	0.460456	1.06251	'(at1g68920 : 249.0) basic helix-loop-helix (bHLH) DNA-binding superfamily protein; FUNCTIONS IN: sequence-specific DNA binding transcription factor activity; INVOLVED IN: regulation of transcription; LOCATED IN: nucleus; EXPRESSED IN: 22 plant structures; EXPRESSED DURING: 13 growth stages; CONTAINS InterPro DOMAIN/s: Helix-loop-helix DNA-binding domain (InterPro:IPR001092), Helix-loop-helix DNA…	'27.3.6'	'RNA.regulation of transcription.bHLH,Basic Helix-Loop-Helix family'	>XM_010929685.3 PREDICTED: Elaeis guineensis transcription factor bHLH49-like (LOC105049901), mRNA
LOC105047615	1.19185	0.000215333	25.1832	16.8577	16.5967	40.9668	'(at1g01260 : 249.0) basic helix-loop-helix (bHLH) DNA-binding superfamily protein; FUNCTIONS IN: DNA binding, sequence-specific DNA binding transcription factor activity; INVOLVED IN: regulation of transcription; LOCATED IN: nucleus; EXPRESSED IN: 24 plant structures; EXPRESSED DURING: 15 growth stages; CONTAINS InterPro DOMAIN/s: Helix-loop-helix DNA-binding domain (InterPro:IPR001092), Helix-l…	'27.3.6'	'RNA.regulation of transcription.bHLH,Basic Helix-Loop-Helix family'	>XM_010926613.3 PREDICTED: Elaeis guineensis transcription factor bHLH13-like (LOC105047615), mRNA
LOC105052059	4.10043	5.29197e-06	11.3757	0.598349	1.16506	11.2143	'(at2g35930 : 315.0) Encodes a cytoplasmically localized U-box domain containing E3 ubiquitin ligase that is involved in the response to water stress and acts as a negative regulator of PAMP-triggered immunity.; plant U-box 23 (PUB23); CONTAINS InterPro DOMAIN/s: U box domain (InterPro:IPR003613), Armadillo-like helical (InterPro:IPR011989), Armadillo-type fold (InterPro:IPR016024); BEST Arabidop…	'27.3.64'	'RNA.regulation of transcription.PHOR1'	>XM_010932755.3 PREDICTED: Elaeis guineensis E3 ubiquitin-protein ligase PUB23-like (LOC105052059), mRNA
LOC105038447	2.58448	0.000329815	0.10321	1.06498	0.741832	6.73712	'(at2g35930 : 376.0) Encodes a cytoplasmically localized U-box domain containing E3 ubiquitin ligase that is involved in the response to water stress and acts as a negative regulator of PAMP-triggered immunity.; plant U-box 23 (PUB23); CONTAINS InterPro DOMAIN/s: U box domain (InterPro:IPR003613), Armadillo-like helical (InterPro:IPR011989), Armadillo-type fold (InterPro:IPR016024); BEST Arabidop…	'27.3.64'	'RNA.regulation of transcription.PHOR1'	>XM_029261901.1 PREDICTED: Elaeis guineensis E3 ubiquitin-protein ligase PUB22-like (LOC105038447), mRNA
LOC105035472	1.82739	3.23351e-09	27.2772	11.2833	15.45	43.1066	'(at1g68580 : 352.0) agenet domain-containing protein / bromo-adjacent homology (BAH) domain-containing protein; FUNCTIONS IN: RNA binding, DNA binding; INVOLVED IN: biological_process unknown; LOCATED IN: cellular_component unknown; EXPRESSED IN: 24 plant structures; EXPRESSED DURING: 15 growth stages; CONTAINS InterPro DOMAIN/s: Tudor-like, plant (InterPro:IPR014002), Agenet (InterPro:IPR008395…	'27.3.67'	'RNA.regulation of transcription.putative transcription regulator'	>XM_010911038.3 PREDICTED: Elaeis guineensis uncharacterized LOC105035472 (LOC105035472), transcript variant X2, mRNA
LOC105043978	1.0767	0.000232153	13.6684	10.7524	10.9804	24.2646	'(at2g34140 : 117.0) Dof-type zinc finger DNA-binding family protein; FUNCTIONS IN: DNA binding, sequence-specific DNA binding transcription factor activity; INVOLVED IN: regulation of transcription; LOCATED IN: cellular_component unknown; EXPRESSED IN: hypocotyl, root, flower, stamen; EXPRESSED DURING: 4 anthesis, petal differentiation and expansion stage; CONTAINS InterPro DOMAIN/s: Zinc finger…	'27.3.8'	'RNA.regulation of transcription.C2C2(Zn) DOF zinc finger family'	>XM_010921737.2 PREDICTED: Elaeis guineensis dof zinc finger protein 5 (LOC105043978), mRNA
LOC105036491	1.94628	0.00123325	12.2744	0.986804	1.19948	4.17708	'(at1g07160 : 266.0) Protein phosphatase 2C family protein; FUNCTIONS IN: protein serine/threonine phosphatase activity, catalytic activity; INVOLVED IN: protein amino acid dephosphorylation; LOCATED IN: chloroplast, protein serine/threonine phosphatase complex; EXPRESSED IN: sperm cell; CONTAINS InterPro DOMAIN/s: Protein phosphatase 2C, manganese/magnesium aspartate binding site (InterPro:IPR00…	'29.4'	'protein.postranslational modification'	>XM_010912258.2 PREDICTED: Elaeis guineensis probable protein phosphatase 2C 74 (LOC105036491), transcript variant X1, mRNA
LOC105059593	1.9018	1.22716e-06	7.78707	2.25372	2.58962	9.15219	'(at1g32640 : 412.0) Encodes a MYC-related transcriptional activator with a typical DNA binding domain of a basic helix-loop-helix leucine zipper motif. Binds to an extended G-Box promoter motif. Its transcription is induced by dehydration stress and ABA treatment. Negative regulator of blue light├▒mediated photomorphogenic growth and blue and far-red-light├▒regulated gene expression. Positive re…	'29.4'	'protein.postranslational modification'	>XM_010942939.3 PREDICTED: Elaeis guineensis transcription factor MYC2 (LOC105059593), mRNA
LOC105058005	1.75012	2.44458e-10	2.57905	1.46326	1.62804	5.22847	'(at1g74330 : 727.0) Protein kinase superfamily protein; FUNCTIONS IN: protein serine/threonine kinase activity, protein kinase activity, ATP binding; INVOLVED IN: protein amino acid phosphorylation; LOCATED IN: cellular_component unknown; EXPRESSED IN: 23 plant structures; EXPRESSED DURING: 14 growth stages; CONTAINS InterPro DOMAIN/s: Protein kinase, ATP binding site (InterPro:IPR017441), Serin…	'29.4'	'protein.postranslational modification'	>XM_010940757.3 PREDICTED: Elaeis guineensis protein IMPAIRED IN BABA-INDUCED STERILITY 1 (LOC105058005), transcript variant X1, mRNA
LOC105055756	1.7065	0.00099049	0.659211	0.65446	0.716831	2.28381	'(at4g14580 : 345.0) CBL-interacting protein kinase; CBL-interacting protein kinase 4 (CIPK4); FUNCTIONS IN: protein serine/threonine kinase activity, protein kinase activity, kinase activity, ATP binding; INVOLVED IN: signal transduction, protein amino acid phosphorylation; EXPRESSED IN: 18 plant structures; EXPRESSED DURING: 9 growth stages; CONTAINS InterPro DOMAIN/s: Protein kinase, ATP bindi…	'29.4'	'protein.postranslational modification'	>XM_010937726.3 PREDICTED: Elaeis guineensis CBL-interacting protein kinase 7 (LOC105055756), mRNA
LOC105034064	1.37677	1.23656e-12	15.7444	9.02159	11.5212	23.5191	'(at4g21390 : 670.0) B120; FUNCTIONS IN: protein serine/threonine kinase activity, sugar binding, protein kinase activity, ATP binding; INVOLVED IN: protein amino acid phosphorylation, recognition of pollen; LOCATED IN: plasma membrane; EXPRESSED IN: 13 plant structures; EXPRESSED DURING: 8 growth stages; CONTAINS InterPro DOMAIN/s: Curculin-like (mannose-binding) lectin (InterPro:IPR001480), PAN…	'29.4'	'protein.postranslational modification'	>XM_010909083.3 PREDICTED: Elaeis guineensis G-type lectin S-receptor-like serine/threonine-protein kinase SD1-13 (LOC105034064), transcript variant X1, mRNA
LOC105038143	1.14259	0.000563521	61.4175	51.1794	49.7595	121.593	'(at4g30960 : 540.0) Encodes CBL-interacting protein kinase 6 (CIPK6). Required for development and salt tolerance.; SOS3-interacting protein 3 (SIP3); FUNCTIONS IN: protein serine/threonine kinase activity, protein kinase activity, kinase activity, ATP binding; INVOLVED IN: in 6 processes; LOCATED IN: cellular_component unknown; EXPRESSED IN: 22 plant structures; EXPRESSED DURING: 13 growth stag…	'29.4'	'protein.postranslational modification'	>XM_010913855.3 PREDICTED: Elaeis guineensis CBL-interacting protein kinase 6 (LOC105038143), mRNA
LOC105051034	2.21706	5.95109e-07	158.048	38.0349	66.0269	192.365	'(at5g13160 : 670.0) Mutant is defective in perception of Pseudomonas syringae avirulence gene avrPphB. Encodes a putative serine-threonine kinase.; avrPphB susceptible 1 (PBS1); FUNCTIONS IN: protein binding, protein serine/threonine kinase activity, kinase activity; INVOLVED IN: defense response to bacterium, incompatible interaction, protein amino acid autophosphorylation, N-terminal protein m…	'29.4.1.57'	'protein.postranslational modification.kinase.receptor like cytoplasmatic kinase VII'	>XM_010931299.2 PREDICTED: Elaeis guineensis serine/threonine-protein kinase PBS1 (LOC105051034), mRNA
LOC105055819	3.65209	0.00113034	2.03119	0.0489385	0.0910771	0.670429	'(at3g24800 : 263.0) Contains two ring finger domains and one ZZ domain. Week similarity to yeast Rad18p. Putative component of the N-end rule pathway (ubiquitin-dependent proteolysis).; proteolysis 1 (PRT1); CONTAINS InterPro DOMAIN/s: Zinc finger, RING-type, conserved site (InterPro:IPR017907), Zinc finger, RING-type (InterPro:IPR001841), Zinc finger, ZZ-type (InterPro:IPR000433); BEST Arabidop…	'29.5.11.4.2'	'protein.degradation.ubiquitin.E3.RING'	>XM_019854075.2 PREDICTED: Elaeis guineensis E3 ubiquitin-protein ligase PRT1-like (LOC105055819), mRNA
LOC105059597	1.6929	1.05605e-07	1.09023	1.29626	1.85218	4.47479	'(gnl|cdd|36316 : 130.0) no description available & (at1g32740 : 121.0) SBP (S-ribonuclease binding protein) family protein; FUNCTIONS IN: zinc ion binding; INVOLVED IN: biological_process unknown; LOCATED IN: cellular_component unknown; EXPRESSED IN: 11 plant structures; EXPRESSED DURING: M germinated pollen stage, 4 anthesis, C globular stage, petal differentiation and expansion stage; CONTAINS…	'29.5.11.4.2'	'protein.degradation.ubiquitin.E3.RING'	>XM_010942948.3 PREDICTED: Elaeis guineensis BOI-related E3 ubiquitin-protein ligase 1 (LOC105059597), mRNA
LOC105041714	1.03087	0.000183175	197.596	99.782	80.9241	218.209	'(at1g14330 : 488.0) Galactose oxidase/kelch repeat superfamily protein; CONTAINS InterPro DOMAIN/s: Galactose oxidase/kelch, beta-propeller (InterPro:IPR011043), Kelch repeat type 1 (InterPro:IPR006652), Kelch related (InterPro:IPR013089), Kelch-type beta propeller (InterPro:IPR015915); BEST Arabidopsis thaliana protein match is: Galactose oxidase/kelch repeat superfamily protein (TAIR:AT2G02870…	'29.5.11.4.3.2'	'protein.degradation.ubiquitin.E3.SCF.FBOX'	>XM_010918714.3 PREDICTED: Elaeis guineensis F-box/kelch-repeat protein At1g74510 (LOC105041714), transcript variant X1, mRNA
LOC105053698	2.46073	3.83251e-16	61.2652	7.45145	20.1749	43.579	'(at5g22850 : 518.0) Eukaryotic aspartyl protease family protein; FUNCTIONS IN: aspartic-type endopeptidase activity; INVOLVED IN: proteolysis; LOCATED IN: endomembrane system; EXPRESSED IN: 23 plant structures; EXPRESSED DURING: 13 growth stages; CONTAINS InterPro DOMAIN/s: Peptidase aspartic (InterPro:IPR021109), Peptidase aspartic, catalytic (InterPro:IPR009007), Peptidase A1 (InterPro:IPR0014…	'29.5.4'	'protein.degradation.aspartate protease'	>XM_010934956.3 PREDICTED: Elaeis guineensis aspartic proteinase-like protein 2 (LOC105053698), mRNA
LOC105051814	1.15307	1.16854e-06	19.3374	9.62285	11.0589	22.8046	'(at4g33490 : 430.0) Eukaryotic aspartyl protease family protein; FUNCTIONS IN: aspartic-type endopeptidase activity; INVOLVED IN: proteolysis; LOCATED IN: endomembrane system; EXPRESSED IN: 22 plant structures; EXPRESSED DURING: 13 growth stages; CONTAINS InterPro DOMAIN/s: Peptidase aspartic (InterPro:IPR021109), Peptidase aspartic, catalytic (InterPro:IPR009007), Peptidase A1 (InterPro:IPR0014…	'29.5.4'	'protein.degradation.aspartate protease'	>XM_029266640.1 PREDICTED: Elaeis guineensis aspartic proteinase Asp1 (LOC105051814), mRNA
LOC105056792	1.20237	4.13376e-06	142.344	92.1957	71.2776	227.471	'(gnl|cdd|68252 : 342.0) no description available & (at5g64260 : 324.0) EXORDIUM like 2 (EXL2); FUNCTIONS IN: molecular_function unknown; INVOLVED IN: biological_process unknown; LOCATED IN: cell wall, plant-type cell wall; EXPRESSED IN: 23 plant structures; EXPRESSED DURING: 13 growth stages; CONTAINS InterPro DOMAIN/s: Phosphate-induced protein 1 (InterPro:IPR006766); BEST Arabidopsis thaliana …	'30.1'	'signalling.in sugar and nutrient physiology'	>XM_010939103.3 PREDICTED: Elaeis guineensis protein EXORDIUM-like 2 (LOC105056792), mRNA
LOC105061016	1.89997	1.00415e-11	37.1777	30.8102	38.379	124.026	'(at1g09970 : 924.0) RLK7 belongs to a leucine-rich repeat class of receptor-likekinase (LRR-RLKs). It is involved in the control of germination speed and the tolerance to oxidant stress.; LRR XI-23; FUNCTIONS IN: protein serine/threonine kinase activity, protein kinase activity, kinase activity, ATP binding; INVOLVED IN: protein amino acid phosphorylation, transmembrane receptor protein tyrosine…	'30.2.11'	'signalling.receptor kinases.leucine rich repeat XI'	>XM_010944929.3 PREDICTED: Elaeis guineensis receptor-like protein kinase 7 (LOC105061016), mRNA
LOC105045620	1.62106	3.84336e-06	18.9619	3.66124	4.06875	12.1365	'(at5g38260 : 431.0) Protein kinase superfamily protein; FUNCTIONS IN: kinase activity; INVOLVED IN: protein amino acid phosphorylation; LOCATED IN: endomembrane system; CONTAINS InterPro DOMAIN/s: Protein kinase, ATP binding site (InterPro:IPR017441), Protein kinase, catalytic domain (InterPro:IPR000719), Serine-threonine/tyrosine-protein kinase (InterPro:IPR001245), Protein kinase-like domain (…	'30.2.20'	'signalling.receptor kinases.wheat LRK10 like'	>XM_010923973.3 PREDICTED: Elaeis guineensis LEAF RUST 10 DISEASE-RESISTANCE LOCUS RECEPTOR-LIKE PROTEIN KINASE-like 2.1 (LOC105045620), mRNA
LOC105041263	1.29583	0.000678639	10.485	4.0262	4.86806	10.5012	'(at1g18390 : 485.0) Protein kinase superfamily protein; FUNCTIONS IN: protein serine/threonine kinase activity, protein kinase activity, kinase activity, ATP binding; INVOLVED IN: protein amino acid phosphorylation; EXPRESSED IN: 22 plant structures; EXPRESSED DURING: 13 growth stages; CONTAINS InterPro DOMAIN/s: Protein kinase, ATP binding site (InterPro:IPR017441), Protein kinase, catalytic do…	'30.2.20'	'signalling.receptor kinases.wheat LRK10 like'	>XM_010918145.3 PREDICTED: Elaeis guineensis LEAF RUST 10 DISEASE-RESISTANCE LOCUS RECEPTOR-LIKE PROTEIN KINASE-like 1.2 (LOC105041263), transcript variant X2, mRNA
LOC105054851	2.01419	4.27981e-05	0.368345	2.28143	3.4322	9.80793	'(at1g21270 : 488.0) cytoplasmic serine/threonine protein kinase induced by salicylic acid. mutant plants exhibit a loss of cell expansion and dependence on sugars and salts for seedling growth, affecting the expression and activity of vacuolar invertase.; wall-associated kinase 2 (WAK2); FUNCTIONS IN: protein serine/threonine kinase activity, protein kinase activity, calcium ion binding, ATP bin…	'30.2.25'	'signalling.receptor kinases.wall associated kinase'	>XM_010936467.3 PREDICTED: Elaeis guineensis wall-associated receptor kinase 2-like (LOC105054851), mRNA
LOC105044134	1.27996	0.00282856	2.36369	1.27141	1.17969	3.32396	'(at5g45840 : 551.0) Leucine-rich repeat protein kinase family protein; FUNCTIONS IN: protein serine/threonine kinase activity, protein kinase activity, ATP binding; INVOLVED IN: transmembrane receptor protein tyrosine kinase signaling pathway, protein amino acid phosphorylation; LOCATED IN: endomembrane system; EXPRESSED IN: 22 plant structures; EXPRESSED DURING: 13 growth stages; CONTAINS Inter…	'30.2.6'	'signalling.receptor kinases.leucine rich repeat VI'	>XM_019849185.1 PREDICTED: Elaeis guineensis protein MALE DISCOVERER 2 (LOC105044134), transcript variant X3, mRNA
LOC105054730	2.06013	0.000679158	1.47348	0.52502	0.478872	2.35995	'(gnl|cdd|36401 : 259.0) no description available & (at1g33260 : 234.0) Protein kinase superfamily protein; FUNCTIONS IN: kinase activity; INVOLVED IN: protein amino acid phosphorylation; LOCATED IN: cellular_component unknown; EXPRESSED IN: 16 plant structures; EXPRESSED DURING: 7 growth stages; CONTAINS InterPro DOMAIN/s: Protein kinase, ATP binding site (InterPro:IPR017441), Protein kinase, ca…	'30.2.99'	'signalling.receptor kinases.misc'	>XM_010936309.3 PREDICTED: Elaeis guineensis salt tolerance receptor-like cytoplasmic kinase 1 (LOC105054730), mRNA
LOC105042206	1.8356	4.41098e-08	774	108.946	164.479	413.619	'(p27164|calm3_pethy : 229.0) Calmodulin-related protein - Petunia hybrida (Petunia) & (at2g27030 : 226.0) encodes a calmodulin that has higher affinity to kinesin-like calmodulin binding motor protein than CAM4 or CAM6.; calmodulin 5 (CAM5); FUNCTIONS IN: calcium ion binding; LOCATED IN: plasma membrane; EXPRESSED IN: 23 plant structures; EXPRESSED DURING: 16 growth stages; CONTAINS InterPro DOM…	'30.3'	'signalling.calcium'	>XM_010919328.3 PREDICTED: Elaeis guineensis calmodulin (LOC105042206), mRNA
LOC105045557	1.72045	0.00439766	0.427735	0.362741	0.404415	1.28144	'(gnl|cdd|71278 : 129.0) no description available & (at2g38800 : 99.4) Plant calmodulin-binding protein-related; CONTAINS InterPro DOMAIN/s: Calmodulin-binding protein, plant (InterPro:IPR012417); BEST Arabidopsis thaliana protein match is: Plant calmodulin-binding protein-related (TAIR:AT3G54570.1); Has 4321 Blast hits to 2381 proteins in 392 species: Archae - 26; Bacteria - 2334; Metazoa - 540;…	'30.3'	'signalling.calcium'	>XM_010923890.3 PREDICTED: Elaeis guineensis uncharacterized LOC105045557 (LOC105045557), transcript variant X1, mRNA
LOC105046031	1.64259	1.92389e-05	176.482	66.8659	83.9918	222.29	'(at4g20780 : 173.0) Calcium sensor involved in trichome branching.; calmodulin like 42 (CML42); FUNCTIONS IN: calcium ion binding; INVOLVED IN: trichome branching; LOCATED IN: cellular_component unknown; EXPRESSED IN: 23 plant structures; EXPRESSED DURING: 13 growth stages; CONTAINS InterPro DOMAIN/s: EF-Hand 1, calcium-binding site (InterPro:IPR018247), EF-HAND 2 (InterPro:IPR018249), EF-hand-l…	'30.3'	'signalling.calcium'	>XM_010924514.3 PREDICTED: Elaeis guineensis calcium-binding protein CML42 (LOC105046031), mRNA
LOC105057333	1.02548	0.00296066	214.048	47.2332	40.2113	103.778	'(at5g49480 : 114.0) AtCP1 encodes a novel Ca2+-binding protein, which shares sequence similarities with calmodulins. The expression of AtCP1 is induced by NaCl.; Ca2+-binding protein 1 (CP1); FUNCTIONS IN: calcium ion binding; INVOLVED IN: hyperosmotic salinity response; LOCATED IN: cytosol; EXPRESSED IN: 25 plant structures; EXPRESSED DURING: 14 growth stages; CONTAINS InterPro DOMAIN/s: EF-Han…	'30.3'	'signalling.calcium'	>XM_010939928.3 PREDICTED: Elaeis guineensis calcium-binding protein CP1 (LOC105057333), mRNA
LOC105050259	1.06864	1.21103e-05	3.54971	2.56547	14.2871	5.73738	'(at3g07880 : 237.0) SUPERCENTIPEDE1 (SCN1); FUNCTIONS IN: Rho GDP-dissociation inhibitor activity; INVOLVED IN: root epidermal cell differentiation, cell tip growth; LOCATED IN: cytoplasm; EXPRESSED IN: 25 plant structures; EXPRESSED DURING: 15 growth stages; CONTAINS InterPro DOMAIN/s: Immunoglobulin E-set (InterPro:IPR014756), RHO protein GDP dissociation inhibitor (InterPro:IPR000406); BEST A…	'30.5'	'signalling.G-proteins'	>XM_010930212.3 PREDICTED: Elaeis guineensis rho GDP-dissociation inhibitor 1 (LOC105050259), mRNA
LOC105048888	1.67001	4.90465e-06	5.68254	4.63255	6.11626	15.9007	'(q5zci1|mpk10_orysa : 899.0) Mitogen-activated protein kinase 10 (EC 2.7.11.24) (MAP kinase 10) - Oryza sativa (Rice) & (at2g42880 : 796.0) member of MAP Kinase; MAP kinase 20 (MPK20); CONTAINS InterPro DOMAIN/s: Protein kinase, ATP binding site (InterPro:IPR017441), MAP kinase, conserved site (InterPro:IPR003527), Protein kinase, catalytic domain (InterPro:IPR000719), Serine/threonine-protein k…	'30.6'	'signalling.MAP kinases'	>XM_010928374.3 PREDICTED: Elaeis guineensis mitogen-activated protein kinase 10 (LOC105048888), mRNA
LOC105032774	1.60172	8.49774e-05	20.2022	6.83953	8.79033	22.3351	'(at5g66850 : 439.0) member of MEKK subfamily; mitogen-activated protein kinase kinase kinase 5 (MAPKKK5); FUNCTIONS IN: protein serine/threonine kinase activity, protein kinase activity, kinase activity, ATP binding; INVOLVED IN: protein amino acid phosphorylation; LOCATED IN: plasma membrane; EXPRESSED IN: 22 plant structures; EXPRESSED DURING: 15 growth stages; CONTAINS InterPro DOMAIN/s: Prot…	'30.6'	'signalling.MAP kinases'	>XM_010907335.3 PREDICTED: Elaeis guineensis mitogen-activated protein kinase kinase kinase 5 (LOC105032774), mRNA
LOC105061211	1.58427	7.74689e-05	1.85187	2.185	2.63074	7.08814	'(at1g78610 : 723.0) mechanosensitive channel of small conductance-like 6 (MSL6); INVOLVED IN: transmembrane transport; LOCATED IN: plasma membrane, membrane; EXPRESSED IN: 23 plant structures; EXPRESSED DURING: 13 growth stages; CONTAINS InterPro DOMAIN/s: Membrane protein, At2g17000, predicted (InterPro:IPR016688), Mechanosensitive ion channel MscS (InterPro:IPR006685), Like-Sm ribonucleoprotei…	'30.99'	'signalling.unspecified'	>XM_010945195.3 PREDICTED: Elaeis guineensis mechanosensitive ion channel protein 6-like (LOC105061211), mRNA
LOC105044509	1.98065	2.84974e-07	3.82496	2.19331	1.04117	9.30931	'(at1g07710 : 583.0) Ankyrin repeat family protein; CONTAINS InterPro DOMAIN/s: Ankyrin repeat-containing domain (InterPro:IPR020683), Ankyrin repeat (InterPro:IPR002110); BEST Arabidopsis thaliana protein match is: ankyrin repeat family protein (TAIR:AT5G60070.1); Has 71061 Blast hits to 30444 proteins in 1217 species: Archae - 72; Bacteria - 7320; Metazoa - 31750; Fungi - 7301; Plants - 5738; V…	'31.1'	'cell.organisation'	>XM_010922441.3 PREDICTED: Elaeis guineensis ankyrin repeat-containing protein At5g02620 (LOC105044509), transcript variant X1, mRNA
LOC105053992	3.30481	4.97121e-06	0.900151	0.334996	0.730525	3.56206	'(gnl|cdd|66763 : 137.0) no description available & (at1g69170 : 127.0) Squamosa promoter-binding protein-like (SBP domain) transcription factor family protein; FUNCTIONS IN: DNA binding, sequence-specific DNA binding transcription factor activity; INVOLVED IN: regulation of transcription; LOCATED IN: nucleus; EXPRESSED IN: 14 plant structures; EXPRESSED DURING: 6 growth stages; CONTAINS InterPro…	'33.3'	'development.squamosa promoter binding like (SPL)'	>XM_029267272.1 PREDICTED: Elaeis guineensis squamosa promoter-binding-like protein 7 (LOC105053992), mRNA
LOC105037968	2.8018	0.00981069	1.01956	0.209535	0.120399	1.55962	'(at1g71930 : 275.0) Encodes a NAC-domain transcription factor with transcriptional activation activity that is involved in xylem formation. Induces transdifferentiation of various cells into protoxylem vessel elements. Located in the nucleus. Expression induced in the presence of auxin, cytokinin and brassinosteroids.; vascular related NAC-domain protein 7 (VND7); CONTAINS InterPro DOMAIN/s: No …	'33.99'	'development.unspecified'	>XM_019848299.2 PREDICTED: Elaeis guineensis NAC domain-containing protein 30-like (LOC105037968), mRNA
LOC105048550	1.139	0.000538632	21.7174	5.06432	5.45338	11.9087	'(at3g14770 : 250.0) Nodulin MtN3 family protein; FUNCTIONS IN: molecular_function unknown; INVOLVED IN: biological_process unknown; LOCATED IN: endomembrane system, integral to membrane, membrane; EXPRESSED IN: 22 plant structures; EXPRESSED DURING: 13 growth stages; CONTAINS InterPro DOMAIN/s: MtN3/saliva-related transmembrane protein, conserved region (InterPro:IPR018169), RAG1-activating prot…	'33.99'	'development.unspecified'	>XM_010927890.2 PREDICTED: Elaeis guineensis bidirectional sugar transporter SWEET2a (LOC105048550), transcript variant X1, mRNA
LOC105054236	1.10938	0.000146851	9.57263	4.68947	5.18586	10.7842	'(gnl|cdd|35511 : 439.0) no description available & (at5g24520 : 423.0) Required for the accumulation of purple anthocyanins in leaves and stems. Involved in trichome and root hair development. Controls epidermal cell fate specification. Affects dihydroflavonol 4-reductase gene expression. It is thought that a ternary complex composed of TT2, TT8 and TTG1 is necessary for correct expression of BA…	'33.99'	'development.unspecified'	>XM_010935714.3 PREDICTED: Elaeis guineensis protein TRANSPARENT TESTA GLABRA 1 (LOC105054236), mRNA
LOC105053140	1.52846	1.90249e-05	4.03116	1.66954	2.27351	5.17974	'(q67uc7|hak17_orysa : 1017.0) Probable potassium transporter 17 (OsHAK17) - Oryza sativa (Rice) & (gnl|cdd|66396 : 643.0) no description available & (at2g30070 : 497.0) Encodes a high affinity potassium transporter.; potassium transporter 1 (KT1); CONTAINS InterPro DOMAIN/s: Potassium uptake protein, kup (InterPro:IPR018519), K+ potassium transporter (InterPro:IPR003855); BEST Arabidopsis thalia…	'34.15'	'transport.potassium'	>XM_010934188.3 PREDICTED: Elaeis guineensis probable potassium transporter 17 (LOC105053140), mRNA
LOC105057824	2.16678	5.34496e-07	0.594273	0.671403	1.2226	3.29075	'(at2g47000 : 1599.0) Multidrug resistance P-glycoprotein (MDR/PGP) subfamily of ABC transporters. Functions in the basipetal redirection of auxin from the root tip. Exhibits apolar plasma membrane localization in the root cap and polar localization in tissues above.; ATP binding cassette subfamily B4 (ABCB4); FUNCTIONS IN: xenobiotic-transporting ATPase activity, ATPase activity, coupled to tran…	'34.16'	'transport.ABC transporters and multidrug resistance systems'	>XM_010940527.1 PREDICTED: Elaeis guineensis ABC transporter B family member 4 (LOC105057824), transcript variant X1, mRNA
LOC105036551	1.98627	9.54812e-08	0.916426	0.649008	0.946614	2.75766	'(q8gu90|pdr3_orysa : 2177.0) Pleiotropic drug resistance protein 3 - Oryza sativa (Rice) & (at1g15520 : 1997.0) ABC transporter family involved in ABA transport and resistance to lead. Localizes to plasma membrane. Upregulated by lead. Expressed in leaves, flowers, stomata and roots.; pleiotropic drug resistance 12 (PDR12); CONTAINS InterPro DOMAIN/s: ATPase, AAA+ type, core (InterPro:IPR003593)…	'34.16'	'transport.ABC transporters and multidrug resistance systems'	>XM_010912308.1 PREDICTED: Elaeis guineensis ABC transporter G family member 36 (LOC105036551), mRNA
LOC105047868	1.46209	0.000431037	45.9045	13.3164	13.105	39.638	'(q8gu88|pdr7_orysa : 2477.0) Putative pleiotropic drug resistance protein 7 - Oryza sativa (Rice) & (at1g15520 : 1883.0) ABC transporter family involved in ABA transport and resistance to lead. Localizes to plasma membrane. Upregulated by lead. Expressed in leaves, flowers, stomata and roots.; pleiotropic drug resistance 12 (PDR12); CONTAINS InterPro DOMAIN/s: ATPase, AAA+ type, core (InterPro:I…	'34.16'	'transport.ABC transporters and multidrug resistance systems'	>XM_010926980.3 PREDICTED: Elaeis guineensis ABC transporter G family member 39 (LOC105047868), transcript variant X1, mRNA
LOC105048051	1.22222	0.0050364	3.40502	5.61038	5.44859	14.0015	'(at4g29140 : 484.0) MATE efflux family protein; FUNCTIONS IN: antiporter activity, drug transmembrane transporter activity, transporter activity; INVOLVED IN: drug transmembrane transport, transmembrane transport; LOCATED IN: membrane; EXPRESSED IN: shoot apex, embryo, hypocotyl, root; EXPRESSED DURING: E expanded cotyledon stage; CONTAINS InterPro DOMAIN/s: Multi antimicrobial extrusion protein…	'34.16'	'transport.ABC transporters and multidrug resistance systems'	>XM_010927238.3 PREDICTED: Elaeis guineensis protein DETOXIFICATION 52 (LOC105048051), mRNA
LOC105032465	2.5573	3.81794e-05	484.506	35.5701	59.143	230.57	'(at5g26340 : 744.0) Encodes a protein with high affinity, hexose-specific/H+ symporter activity. The activity of the transporter appears to be negatively regulated by phosphorylation. Importantly, microarray analysis, as well as the study of the expression of this gene in mutants involved in programmed cell death (PCD) demonstrated a tight correlation between this gene's expression and PCD.; MSS…	'34.2'	'transport.sugars'	>XM_010906918.3 PREDICTED: Elaeis guineensis sugar transport protein MST4 (LOC105032465), mRNA
LOC105038105	1.66751	0.000157092	4.48521	1.42748	1.9343	4.86847	'(at5g18840 : 578.0) Major facilitator superfamily protein; FUNCTIONS IN: carbohydrate transmembrane transporter activity, sugar:hydrogen symporter activity; INVOLVED IN: transport, transmembrane transport; LOCATED IN: integral to membrane, membrane; EXPRESSED IN: 17 plant structures; EXPRESSED DURING: 7 growth stages; CONTAINS InterPro DOMAIN/s: Major facilitator superfamily (InterPro:IPR020846)…	'34.2'	'transport.sugars'	>XM_010913794.3 PREDICTED: Elaeis guineensis sugar transporter ERD6-like 16 (LOC105038105), transcript variant X1, mRNA
LOC105058990	1.18782	8.66539e-07	32.7469	14.1135	15.3806	34.0082	'(at2g02860 : 731.0) encodes a sucrose transporter in sieve elements and a number of sink tissues and cell types. Gene expression is induced by wounding.; sucrose transporter 2 (SUT2); CONTAINS InterPro DOMAIN/s: Major facilitator superfamily MFS-1 (InterPro:IPR011701), Major facilitator superfamily, general substrate transporter (InterPro:IPR016196); BEST Arabidopsis thaliana protein match is: s…	'34.2.1'	'transport.sugars.sucrose'	>XM_010942100.3 PREDICTED: Elaeis guineensis sucrose transport protein SUT4 (LOC105058990), transcript variant X1, mRNA
LOC105053311	1.57243	8.18581e-10	54.5934	31.4781	43.2859	100.169	'(at5g40780 : 637.0) Encodes LHT1 (lysine histidine transporter), a high-affinity transporter for cellular amino acid uptake in both root epidermis and leaf mesophyll.; lysine histidine transporter 1; FUNCTIONS IN: amino acid transmembrane transporter activity; INVOLVED IN: amino acid transport, response to karrikin, amino acid import; LOCATED IN: plasma membrane, membrane; EXPRESSED IN: 22 plant…	'34.3'	'transport.amino acids'	>XM_010934411.3 PREDICTED: Elaeis guineensis lysine histidine transporter 1 (LOC105053311), mRNA
LOC105043612	1.60527	0.000282656	73.4767	19.455	22.2795	62.9895	'(at1g12110 : 345.0) Encodes NRT1.1 (CHL1), a dual-affinity nitrate transporter. The protein is expressed in guard cells and function in stomatal opening. Mutants have less transpiration and are more tolerant to drought. Expressed in lateral roots. Involved in nitrate signaling which enables the plant root system to detect and exploit nitrate-rich soil patches. Comparing to the wild type, the mut…	'34.4'	'transport.nitrate'	>XM_010921213.3 PREDICTED: Elaeis guineensis protein NRT1/ PTR FAMILY 6.3 (LOC105043612), transcript variant X1, mRNA
LOC105045862	2.42404	3.91192e-12	17.4812	1.63373	2.05243	9.42743	'(at2g38290 : 565.0) encodes a high-affinity ammonium transporter, which is expressed in shoot and root. Expression in root and shoot is under nitrogen and carbon dioxide regulation, respectively.; ammonium transporter 2 (AMT2); FUNCTIONS IN: ammonium transmembrane transporter activity, high affinity secondary active ammonium transmembrane transporter activity; INVOLVED IN: ammonium transport, re…	'34.5'	'transport.ammonium'	>XM_010924287.3 PREDICTED: Elaeis guineensis ammonium transporter 2 member 1 (LOC105045862), mRNA
LOC105040440	1.57924	3.17354e-07	1.28686	1.09617	1.10884	3.48748	'(at5g64970 : 286.0) Mitochondrial substrate carrier family protein; FUNCTIONS IN: binding, transporter activity; INVOLVED IN: transport, mitochondrial transport, transmembrane transport; LOCATED IN: mitochondrion, mitochondrial inner membrane, plastid; EXPRESSED IN: 24 plant structures; EXPRESSED DURING: 13 growth stages; CONTAINS InterPro DOMAIN/s: Mitochondrial carrier protein (InterPro:IPR002…	'34.9'	'transport.metabolite transporters at the mitochondrial membrane'	>XM_010916960.3 PREDICTED: Elaeis guineensis probable mitochondrial adenine nucleotide transporter BTL3 (LOC105040440), transcript variant X1, mRNA
LOC105055275	1.92861	3.51787e-09	39.1893	8.09805	8.98691	32.8809	'(at2g17500 : 439.0) Auxin efflux carrier family protein; FUNCTIONS IN: auxin:hydrogen symporter activity; INVOLVED IN: auxin polar transport, transmembrane transport; LOCATED IN: endomembrane system, integral to membrane; EXPRESSED IN: 19 plant structures; EXPRESSED DURING: 13 growth stages; CONTAINS InterPro DOMAIN/s: Auxin efflux carrier (InterPro:IPR004776); BEST Arabidopsis thaliana protein …	'34.99'	'transport.misc'	>XM_019853851.2 PREDICTED: Elaeis guineensis protein PIN-LIKES 7 (LOC105055275), transcript variant X1, mRNA
LOC105033845	1.40596	7.00939e-06	1.62122	2.40145	3.2306	6.80095	'(at4g38350 : 1567.0) Patched family protein; FUNCTIONS IN: hedgehog receptor activity; LOCATED IN: membrane; EXPRESSED IN: 24 plant structures; EXPRESSED DURING: 13 growth stages; CONTAINS InterPro DOMAIN/s: Niemann-Pick C type protein (InterPro:IPR004765), Patched (InterPro:IPR003392), Sterol-sensing 5TM box (InterPro:IPR000731); BEST Arabidopsis thaliana protein match is: Patched family protei…	'35.1'	'not assigned.no ontology'	>XM_019846787.2 PREDICTED: Elaeis guineensis NPC intracellular cholesterol transporter 1 (LOC105033845), mRNA
LOC105051962	1.20247	0.00719415	0.0244708	0.713349	0.352921	1.73558	'(at5g58000 : 279.0) Reticulon family protein; LOCATED IN: endoplasmic reticulum, chloroplast; CONTAINS InterPro DOMAIN/s: Reticulon (InterPro:IPR003388); BEST Arabidopsis thaliana protein match is: Reticulon family protein (TAIR:AT2G20590.1); Has 1128 Blast hits to 1113 proteins in 146 species: Archae - 0; Bacteria - 2; Metazoa - 759; Fungi - 49; Plants - 88; Viruses - 4; Other Eukaryotes - 226 …	'35.1'	'not assigned.no ontology'	>XM_010932623.1 PREDICTED: Elaeis guineensis reticulon-like protein B21 (LOC105051962), transcript variant X1, mRNA
LOC105046938	1.6928	2.59292e-06	3.24961	1.20713	1.41807	4.17251	'(at5g54650 : 559.0) Encodes a protein with similarity to formins that is involved in cytokinesis. Loss of function mutations exhibit delayed cellularization during endosperm development. FH5 is expressed in the endosperm and the protein localizes to the cell plate. FH5 was shown to be a maternally expressed imprinted gene.; formin homology5 (Fh5); CONTAINS InterPro DOMAIN/s: Actin-binding FH2/DR…	'35.1.20'	'not assigned.no ontology.formin homology 2 domain-containing protein'	>XM_010925690.3 PREDICTED: Elaeis guineensis formin-like protein 5 (LOC105046938), transcript variant X1, mRNA
LOC105050166	1.66246	8.49345e-05	6.09801	1.84194	2.26948	6.21684	'(at5g54650 : 547.0) Encodes a protein with similarity to formins that is involved in cytokinesis. Loss of function mutations exhibit delayed cellularization during endosperm development. FH5 is expressed in the endosperm and the protein localizes to the cell plate. FH5 was shown to be a maternally expressed imprinted gene.; formin homology5 (Fh5); CONTAINS InterPro DOMAIN/s: Actin-binding FH2/DR…	'35.1.20'	'not assigned.no ontology.formin homology 2 domain-containing protein'	>XM_010930089.3 PREDICTED: Elaeis guineensis formin-like protein 11 (LOC105050166), transcript variant X4, mRNA
LOC105045685	1.34995	0.00955301	3.0201	0.929724	0.792529	2.54836	'(at2g16050 : 210.0) Cysteine/Histidine-rich C1 domain family protein; CONTAINS InterPro DOMAIN/s: DC1 (InterPro:IPR004146); BEST Arabidopsis thaliana protein match is: Cysteine/Histidine-rich C1 domain family protein (TAIR:AT1G20990.1); Has 30201 Blast hits to 17322 proteins in 780 species: Archae - 12; Bacteria - 1396; Metazoa - 17338; Fungi - 3422; Plants - 5037; Viruses - 0; Other Eukaryotes …	'35.1.26'	'not assigned.no ontology.DC1 domain containing protein'	>XM_010924051.3 PREDICTED: Elaeis guineensis uncharacterized LOC105045685 (LOC105045685), mRNA
LOC105043180	3.01819	0.00654276	0.218488	0.103868	0.0973796	0.926506	'(at1g15780 : 214.0) unknown protein; BEST Arabidopsis thaliana protein match is: unknown protein (TAIR:AT2G10440.1); Has 103701 Blast hits to 43153 proteins in 1828 species: Archae - 30; Bacteria - 7385; Metazoa - 38639; Fungi - 11531; Plants - 7727; Viruses - 307; Other Eukaryotes - 38082 (source: NCBI BLink). & (reliability: 428.0) & (original description: mediator of RNA polymerase II transcr…	'35.2'	'not assigned.unknown'	>XM_019849715.2 PREDICTED: Elaeis guineensis mediator of RNA polymerase II transcription subunit 15a (LOC105043180), transcript variant X1, mRNA
LOC105046552	2.6738	4.7249e-06	11.9962	0.544323	0.72871	3.73351	' no hits & (original description: transcription factor BHLH148 isoform X2 [Elaeis guineensis])'	'35.2'	'not assigned.unknown'	>XM_010925168.3 PREDICTED: Elaeis guineensis transcription factor BHLH148 (LOC105046552), transcript variant X2, mRNA
LOC105041064	2.54409	1.79925e-06	17.6308	1.35757	1.64951	8.51203	'(gnl|cdd|37238 : 174.0) no description available & (at1g13340 : 171.0) Regulator of Vps4 activity in the MVB pathway protein; CONTAINS InterPro DOMAIN/s: Protein of unknown function DUF292, eukaryotic (InterPro:IPR005061); BEST Arabidopsis thaliana protein match is: Regulator of Vps4 activity in the MVB pathway protein (TAIR:AT1G34220.2); Has 628 Blast hits to 628 proteins in 152 species: Archae…	'35.2'	'not assigned.unknown'	>XM_010917855.2 PREDICTED: Elaeis guineensis uncharacterized LOC105041064 (LOC105041064), mRNA
LOC105034153	2.41884	0.000238264	8.49379	1.79114	1.12143	10.3692	' no hits & (original description: NRR repressor homolog 1 [Elaeis guineensis])'	'35.2'	'not assigned.unknown'	>XM_010909200.3 PREDICTED: Elaeis guineensis NRR repressor homolog 1 (LOC105034153), mRNA
LOC105060667	2.38859	7.72211e-16	29.5255	7.93431	12.8473	44.0942	' no hits & (original description: cysteine-rich and transmembrane domain-containing protein WIH2 [Elaeis guineensis])'	'35.2'	'not assigned.unknown'	>XM_010944460.2 PREDICTED: Elaeis guineensis cysteine-rich and transmembrane domain-containing protein WIH2 (LOC105060667), mRNA
LOC105031992	1.97434	1.92071e-10	5.66154	1.62988	1.60424	6.8722	'(gnl|cdd|70353 : 353.0) no description available & (at1g61600 : 287.0) Protein of unknown function (DUF1262); FUNCTIONS IN: molecular_function unknown; INVOLVED IN: biological_process unknown; LOCATED IN: membrane; EXPRESSED IN: leaf; CONTAINS InterPro DOMAIN/s: Protein of unknown function DUF1262 (InterPro:IPR010683); BEST Arabidopsis thaliana protein match is: Protein of unknown function (DUF1…	'35.2'	'not assigned.unknown'	>XM_010906309.3 PREDICTED: Elaeis guineensis uncharacterized LOC105031992 (LOC105031992), mRNA
LOC105037962	1.87714	6.57355e-07	2.84296	2.0476	2.52321	8.02345	'(gnl|cdd|66792 : 288.0) no description available & (at3g50120 : 188.0) Plant protein of unknown function (DUF247); FUNCTIONS IN: molecular_function unknown; INVOLVED IN: biological_process unknown; LOCATED IN: endomembrane system; EXPRESSED IN: leaf apex, petal, leaf whorl, sepal, flower; EXPRESSED DURING: 4 anthesis, petal differentiation and expansion stage; CONTAINS InterPro DOMAIN/s: Protein…	'35.2'	'not assigned.unknown'	>XM_010913604.3 PREDICTED: Elaeis guineensis UPF0481 protein At3g47200 (LOC105037962), mRNA
LOC105047520	1.86127	1.24339e-05	12.2961	2.61993	1.80357	10.3237	'(at2g46150 : 117.0) Late embryogenesis abundant (LEA) hydroxyproline-rich glycoprotein family; FUNCTIONS IN: molecular_function unknown; INVOLVED IN: biological_process unknown; LOCATED IN: plasma membrane; EXPRESSED IN: 15 plant structures; EXPRESSED DURING: 7 growth stages; CONTAINS InterPro DOMAIN/s: Late embryogenesis abundant protein, group 2 (InterPro:IPR004864); BEST Arabidopsis thaliana …	'35.2'	'not assigned.unknown'	>XM_010926466.3 PREDICTED: Elaeis guineensis uncharacterized LOC105047520 (LOC105047520), mRNA
LOC105039691	1.82077	1.80831e-07	192.013	59.5901	59.6438	223.202	' no hits & (original description: VQ motif-containing protein 22 [Elaeis guineensis])'	'35.2'	'not assigned.unknown'	>XM_010915943.3 PREDICTED: Elaeis guineensis VQ motif-containing protein 22 (LOC105039691), mRNA
LOC105058608	1.80235	2.64006e-05	1039.01	234.523	306.039	895.701	'(at1g74950 : 135.0) TIFY10B; CONTAINS InterPro DOMAIN/s: Tify (InterPro:IPR010399), CCT domain-like (InterPro:IPR018467); BEST Arabidopsis thaliana protein match is: jasmonate-zim-domain protein 1 (TAIR:AT1G19180.1); Has 432 Blast hits to 427 proteins in 29 species: Archae - 0; Bacteria - 0; Metazoa - 0; Fungi - 0; Plants - 432; Viruses - 0; Other Eukaryotes - 0 (source: NCBI BLink). & (reliabil…	'35.2'	'not assigned.unknown'	>XM_010941583.3 PREDICTED: Elaeis guineensis protein TIFY 10a (LOC105058608), mRNA
LOC105060642	1.75296	2.47752e-06	2.74118	2.07966	2.40011	7.53225	' no hits & (original description: uncharacterized protein LOC105060642 isoform X1 [Elaeis guineensis])'	'35.2'	'not assigned.unknown'	>XM_010944434.3 PREDICTED: Elaeis guineensis uncharacterized LOC105060642 (LOC105060642), transcript variant X1, mRNA
LOC105037495	1.72794	0.000253676	5.97768	1.21334	0.959592	4.33185	'(at5g67620 : 133.0) unknown protein; FUNCTIONS IN: molecular_function unknown; INVOLVED IN: N-terminal protein myristoylation; LOCATED IN: microtubule; BEST Arabidopsis thaliana protein match is: unknown protein (TAIR:AT5G62900.1); Has 1807 Blast hits to 1807 proteins in 277 species: Archae - 0; Bacteria - 0; Metazoa - 736; Fungi - 347; Plants - 385; Viruses - 0; Other Eukaryotes - 339 (source: …	'35.2'	'not assigned.unknown'	>XM_010913149.3 PREDICTED: Elaeis guineensis uncharacterized LOC105037495 (LOC105037495), mRNA
LOC105032081	1.68739	7.58385e-06	11.5183	7.93898	6.89963	27.3633	' no hits & (original description: calmodulin-binding protein 25-like [Elaeis guineensis])'	'35.2'	'not assigned.unknown'	>XM_010906433.3 PREDICTED: Elaeis guineensis calmodulin-binding protein 25-like (LOC105032081), mRNA
LOC105036813	1.6666	0.00120584	8.07644	3.58435	4.29469	12.3145	'(at2g33360 : 176.0) Protein of unknown function (DUF3527); FUNCTIONS IN: molecular_function unknown; INVOLVED IN: biological_process unknown; EXPRESSED IN: 22 plant structures; EXPRESSED DURING: 12 growth stages; CONTAINS InterPro DOMAIN/s: Protein of unknown function DUF3527 (InterPro:IPR021916); BEST Arabidopsis thaliana protein match is: Protein of unknown function (DUF3527) (TAIR:AT1G04490.2…	'35.2'	'not assigned.unknown'	>XM_010912547.3 PREDICTED: Elaeis guineensis uncharacterized LOC105036813 (LOC105036813), mRNA
LOC114913921	1.63479	3.97434e-05	3.92629	3.61866	25.7473	12.117	' no hits & (original description: uncharacterized protein LOC114913921 [Elaeis guineensis])'	'35.2'	'not assigned.unknown'	>XM_029263043.1 PREDICTED: Elaeis guineensis uncharacterized LOC114913921 (LOC114913921), mRNA
LOC105054574	1.6207	0.000263956	0.844243	2.0299	1.85048	6.66872	' no hits & (original description: uncharacterized protein LOC105054574 isoform X1 [Elaeis guineensis])'	'35.2'	'not assigned.unknown'	>XM_010936108.3 PREDICTED: Elaeis guineensis uncharacterized LOC105054574 (LOC105054574), transcript variant X1, mRNA
LOC114912643	1.54162	0.0010173	30.0591	7.51687	5.03596	23.4961	' no hits & (original description: uncharacterized protein LOC114912643 [Elaeis guineensis])'	'35.2'	'not assigned.unknown'	>XM_029268347.1 PREDICTED: Elaeis guineensis uncharacterized LOC114912643 (LOC114912643), mRNA
LOC105051062	1.52887	0.00154055	33.1375	3.92389	2.21275	12.2052	'(at5g13220 : 85.9) jasmonate-zim-domain protein 10; FUNCTIONS IN: protein binding; INVOLVED IN: response to jasmonic acid stimulus, regulation of systemic acquired resistance, response to wounding; EXPRESSED IN: 21 plant structures; EXPRESSED DURING: 11 growth stages; CONTAINS InterPro DOMAIN/s: Tify (InterPro:IPR010399); Has 28 Blast hits to 28 proteins in 8 species: Archae - 0; Bacteria - 0; M…	'35.2'	'not assigned.unknown'	>XM_010931338.3 PREDICTED: Elaeis guineensis protein TIFY 9 (LOC105051062), mRNA
LOC105042416	1.49008	1.08008e-10	21.8979	7.27227	7.90883	21.7992	' no hits & (original description: uncharacterized protein LOC105042416 [Elaeis guineensis])'	'35.2'	'not assigned.unknown'	>XM_010919612.3 PREDICTED: Elaeis guineensis uncharacterized LOC105042416 (LOC105042416), mRNA
LOC105041391	1.43323	3.80048e-05	14.1624	15.9255	14.9413	45.2127	' (original description: uncharacterized protein LOC105041391 [Elaeis guineensis])'	'35.2'	'not assigned.unknown'	>XM_010918355.3 PREDICTED: Elaeis guineensis uncharacterized LOC105041391 (LOC105041391), mRNA
LOC105034316	1.40147	0.000688329	1.50251	1.61248	1.52874	4.60273	'(at1g62870 : 726.0) unknown protein; BEST Arabidopsis thaliana protein match is: unknown protein (TAIR:AT1G12380.1); Has 351 Blast hits to 343 proteins in 42 species: Archae - 2; Bacteria - 0; Metazoa - 27; Fungi - 5; Plants - 299; Viruses - 0; Other Eukaryotes - 18 (source: NCBI BLink). & (reliability: 1452.0) & (original description: uncharacterized protein LOC105034316, partial [Elaeis guinee…	'35.2'	'not assigned.unknown'	>XM_010909420.2 PREDICTED: Elaeis guineensis uncharacterized LOC105034316 (LOC105034316), partial mRNA
LOC105046152	1.3537	0.000767804	1.17593	0.284096	3.69985	0.773636	'(at2g28780 : 543.0) unknown protein; INVOLVED IN: biological_process unknown; LOCATED IN: mitochondrion; EXPRESSED IN: inflorescence meristem, root, flower; EXPRESSED DURING: petal differentiation and expansion stage; CONTAINS InterPro DOMAIN/s: Protein of unknown function DUF939, bacterial (InterPro:IPR010343); BEST Arabidopsis thaliana protein match is: unknown protein (TAIR:AT3G09450.1); Has …	'35.2'	'not assigned.unknown'	>XM_010924676.1 PREDICTED: Elaeis guineensis uncharacterized LOC105046152 (LOC105046152), mRNA
LOC105052547	1.30314	0.00714935	1.91689	1.26596	1.0169	3.40178	' no hits & (original description: uncharacterized protein LOC105052547 [Elaeis guineensis])'	'35.2'	'not assigned.unknown'	>XM_010933386.3 PREDICTED: Elaeis guineensis uncharacterized LOC105052547 (LOC105052547), mRNA
LOC105056706	1.27803	3.67544e-06	2.11425	4.59337	5.0625	11.8538	'(at1g72480 : 676.0) Lung seven transmembrane receptor family protein; CONTAINS InterPro DOMAIN/s: Transmembrane receptor, eukaryota (InterPro:IPR009637); BEST Arabidopsis thaliana protein match is: Lung seven transmembrane receptor family protein (TAIR:AT2G01070.1); Has 596 Blast hits to 594 proteins in 172 species: Archae - 0; Bacteria - 0; Metazoa - 236; Fungi - 150; Plants - 154; Viruses - 0;…	'35.2'	'not assigned.unknown'	>XM_010939012.3 PREDICTED: Elaeis guineensis transmembrane protein 87B (LOC105056706), mRNA
LOC105048444	1.27028	0.00271122	72.0691	36.895	37.6192	94.2182	' no hits & (original description: uncharacterized protein LOC105048444 [Elaeis guineensis])'	'35.2'	'not assigned.unknown'	>XM_010927747.3 PREDICTED: Elaeis guineensis uncharacterized LOC105048444 (LOC105048444), mRNA
LOC105042318	1.17909	0.000911159	32.6661	15.1314	9.77146	36.6076	' no hits & (original description: uncharacterized protein LOC105042318 [Elaeis guineensis])'	'35.2'	'not assigned.unknown'	>XM_010919470.2 PREDICTED: Elaeis guineensis uncharacterized LOC105042318 (LOC105042318), mRNA
LOC105048101	1.06796	0.00581444	1.13367	2.717	2.8413	6.10815	'(at2g42760 : 104.0) unknown protein; CONTAINS InterPro DOMAIN/s: Protein of unknown function DUF1685 (InterPro:IPR012881); Has 170 Blast hits to 164 proteins in 34 species: Archae - 0; Bacteria - 1; Metazoa - 26; Fungi - 10; Plants - 107; Viruses - 0; Other Eukaryotes - 26 (source: NCBI BLink). & (reliability: 208.0) & (original description: putative WAS protein family homolog 3 [Elaeis guineens…	'35.2'	'not assigned.unknown'	>XM_010927299.3 PREDICTED: Elaeis guineensis putative WAS protein family homolog 3 (LOC105048101), mRNA
LOC105048426	2.72324	1.00181e-16	0.785865	0.771791	10.8296	5.47172	'(at3g24503 : 741.0) Arabidopsis thaliana aldehyde dehydrogenase AtALDH1a mRNA. a sinapaldehyde dehydrogenase catalyzes both the oxidation of coniferylaldehyde and sinapaldehyde forming ferulic acid and sinapic acid, respectively; aldehyde dehydrogenase 2C4 (ALDH2C4); FUNCTIONS IN: 3-chloroallyl aldehyde dehydrogenase activity, coniferyl-aldehyde dehydrogenase activity, aldehyde dehydrogenase (NA…	'5.10'	'fermentation.aldehyde dehydrogenase'	>XM_010927755.2 PREDICTED: Elaeis guineensis aldehyde dehydrogenase family 2 member C4 (LOC105048426), mRNA
LOC105054530	1.07329	5.35379e-06	3.11424	19.6733	12.7109	44.0188	'(q9slz0|pepck_maize : 1083.0) Phosphoenolpyruvate carboxykinase [ATP] (EC 4.1.1.49) (PEP carboxykinase) (Phosphoenolpyruvate carboxylase) (PEPCK) - Zea mays (Maize) & (at4g37870 : 1082.0) Encodes a putative phosphoenolpyruvate carboxykinase (ATP-dependent).; phosphoenolpyruvate carboxykinase 1 (PCK1); FUNCTIONS IN: phosphoenolpyruvate carboxykinase activity, purine nucleotide binding, phosphoeno…	'6.4'	'gluconeogenesis / glyoxylate cycle.PEPCK'	>XM_010936066.2 PREDICTED: Elaeis guineensis phosphoenolpyruvate carboxykinase (ATP) (LOC105054530), mRNA
LOC109505660	3.49617	1.02277e-13	0.514399	0.220942	0.828524	2.66755	#N/A	#N/A	#N/A	>XR_002164255.2 PREDICTED: Elaeis guineensis uncharacterized LOC109505660 (LOC109505660), transcript variant X1, ncRNA
LOC114914563	3.36978	5.41197e-06	8.70657	0.785145	0.722915	8.72751	#N/A	#N/A	#N/A	>XR_003802042.1 PREDICTED: Elaeis guineensis uncharacterized LOC114914563 (LOC114914563), transcript variant X1, ncRNA
LOC105057209	2.43608	3.10273e-05	22.2167	5.0016	3.29655	28.5907	#N/A	#N/A	#N/A	>XR_833955.3 PREDICTED: Elaeis guineensis uncharacterized LOC105057209 (LOC105057209), ncRNA
LOC105044601	2.40483	0.0010173	1.76942	1.053	0.611503	5.98897	#N/A	#N/A	#N/A	>XR_831933.1 PREDICTED: Elaeis guineensis uncharacterized LOC105044601 (LOC105044601), ncRNA
LOC105034335	1.84247	7.25511e-07	30.0635	15.64	20.6837	60.3269	#N/A	#N/A	#N/A	>XR_002163592.1 PREDICTED: Elaeis guineensis uncharacterized LOC105034335 (LOC105034335), ncRNA
LOC105051815	1.7352	1.0354e-07	7.51271	1.86653	2.70098	6.64501	#N/A	#N/A	#N/A	>XR_003801826.1 PREDICTED: Elaeis guineensis uncharacterized LOC105051815 (LOC105051815), transcript variant X1, misc_RNA
