# Supplementary material for: A Non-Shedding Fruit Elaeis oleifera Palm Reveals Perturbations to Hormone Signaling, ROS Homeostasis, and Hemicellulose Metabolism
Source: Genes (Basel). 2021 Oct 28;12(11):1724. doi: 10.3390/genes12111724 (PMC8621672; doi:10.3390/genes12111724)
Supplement: Supplementary file 1 [file genes-12-01724-s001.zip › suppementary tables/Copy of Table S2 139 DEGs (UP and DOWN).xlsx]

## Sheet: 63 UP NSh sup20
CD|BD	LFC1	padj	WT-PR	WT-R	m-PR	m-R	max	Best Manual Annotation	Notes References	CD|BD	TAIR	Gene description	Gene	DESCRIPTION MAPMAN	BINCODE	NAME MAPMAN	DESCRIPTION NCBI Id 2020										Problems?
LOC105049189	-3.45045	5.66319e-08	656.804	119.463	1183.36	1231.21	1231.21	Cell Wall (hemicellulose)	PMID: 32656780	LOC105049189	at4g25810	xyloglucan endotransglycosylase 6	XTR6	(at4g25810 : 411.0) xyloglucan endotransglycosylase-related protein (XTR6); xyloglucan endotransglycosylase 6 (XTR6); FUNCTIONS IN: hydrolase activity, acting on glycosyl bonds, xyloglucan:xyloglucosyl transferase activity, hydrolase activity, hydrolyzing O-glycosyl compounds; INVOLVED IN: carbohydrate metabolic process, cellular glucan metabolic process; LOCATED IN: cell wall; EXPRESSED IN: 14 p…	'10.6.2'	'cell wall.degradation.mannan-xylose-arabinose-fucose'	>XM_010928755.2 PREDICTED: Elaeis guineensis probable xyloglucan endotransglucosylase/hydrolase protein 23 (LOC105049189), mRNA
LOC105050826	-3.14522	4.91173e-07	126.185	18.4741	218.758	152.579	218.758	Cell Wall (hemicellulose)	PMID: 32656780	LOC105050826	at4g25810	xyloglucan endotransglycosylase 6	XTR6	(at4g25810 : 404.0) xyloglucan endotransglycosylase-related protein (XTR6); xyloglucan endotransglycosylase 6 (XTR6); FUNCTIONS IN: hydrolase activity, acting on glycosyl bonds, xyloglucan:xyloglucosyl transferase activity, hydrolase activity, hydrolyzing O-glycosyl compounds; INVOLVED IN: carbohydrate metabolic process, cellular glucan metabolic process; LOCATED IN: cell wall; EXPRESSED IN: 14 p…	'10.6.2'	'cell wall.degradation.mannan-xylose-arabinose-fucose'	>XM_010930999.3 PREDICTED: Elaeis guineensis xyloglucan endotransglucosylase/hydrolase protein 22 (LOC105050826), mRNA
LOC105037481	-3.49284	2.5591e-06	119.18	15.6107	180.604	166.568	180.604	Cell Wall (hemicellulose)	PMID: 32656780	LOC105037481	at4g25810	xyloglucan endotransglycosylase 6	XTR6	'(at4g25810 : 407.0) xyloglucan endotransglycosylase-related protein (XTR6); xyloglucan endotransglycosylase 6 (XTR6); FUNCTIONS IN: hydrolase activity, acting on glycosyl bonds, xyloglucan:xyloglucosyl transferase activity, hydrolase activity, hydrolyzing O-glycosyl compounds; INVOLVED IN: carbohydrate metabolic process, cellular glucan metabolic process; LOCATED IN: cell wall; EXPRESSED IN: 14 …	'10.6.2'	'cell wall.degradation.mannan-xylose-arabinose-fucose'	>XM_010913137.3 PREDICTED: Elaeis guineensis probable xyloglucan endotransglucosylase/hydrolase protein 23 (LOC105037481), mRNA
LOC105049188	-3.57914	1.04414e-06	85.0755	15.4769	225.674	174.493	225.674	Cell Wall (hemicellulose)	PMID: 32656780	LOC105049188	at4g25810	xyloglucan endotransglycosylase 6	XTR6	(at4g25810 : 419.0) xyloglucan endotransglycosylase-related protein (XTR6); xyloglucan endotransglycosylase 6 (XTR6); FUNCTIONS IN: hydrolase activity, acting on glycosyl bonds, xyloglucan:xyloglucosyl transferase activity, hydrolase activity, hydrolyzing O-glycosyl compounds; INVOLVED IN: carbohydrate metabolic process, cellular glucan metabolic process; LOCATED IN: cell wall; EXPRESSED IN: 14 p…	'10.7'	'cell wall.modification'	>XM_010928754.3 PREDICTED: Elaeis guineensis probable xyloglucan endotransglucosylase/hydrolase protein 23 (LOC105049188), mRNA
LOC105049227	-3.91987	1.98352e-08	872.537	106.716	1210.87	1520.67	1520.67	Cell Wall (hemicellulose)	x	LOC105049227	at5g57550	xyloglucan endotransglucosylase/hydrolase 25	XTH25	(p35694|bru1_soybn : 224.0) Brassinosteroid-regulated protein BRU1 precursor - Glycine max (Soybean) & (at5g57550 : 219.0) xyloglucan endotransglycosylase-related protein (XTR3); xyloglucan endotransglucosylase/hydrolase 25 (XTH25); FUNCTIONS IN: hydrolase activity, acting on glycosyl bonds, xyloglucan:xyloglucosyl transferase activity; INVOLVED IN: plant-type cell wall biogenesis; LOCATED IN: en…	'10.6.2'	'cell wall.degradation.mannan-xylose-arabinose-fucose'	>XM_010928809.3 PREDICTED: Elaeis guineensis probable xyloglucan endotransglucosylase/hydrolase protein 23 (LOC105049227), mRNA
LOC105039562	-2.00682	6.85708e-09	174.88	65.5508	217.723	249.984	249.984	Cell Wall (pectin)	PMID: 26813622	LOC105039562	at4g30440	UDP-D-glucuronate 4-epimerase 1	GAE1	(at4g30440 : 727.0) UDP-D-glucuronate 4-epimerase; UDP-D-glucuronate 4-epimerase 1 (GAE1); FUNCTIONS IN: UDP-glucuronate 4-epimerase activity, catalytic activity; INVOLVED IN: cellular metabolic process, carbohydrate metabolic process, nucleotide-sugar metabolic process, metabolic process; LOCATED IN: cellular_component unknown; EXPRESSED IN: 24 plant structures; EXPRESSED DURING: 15 growth stage…	'10.1.6'	'cell wall.precursor synthesis.GAE'	>XM_010915753.3 PREDICTED: Elaeis guineensis UDP-glucuronate 4-epimerase 1 (LOC105039562), mRNA
LOC105054185	-1.33392	2.30384e-05	41.1773	16.8034	23.2409	40.0212	41.1773	Chromatin modifying enzymes (drought response)	PMID: 9247544 induced by dehydration and ABA	LOC105054185	at2g18050	histone H1-3, linker histone	HIS1-3	(at2g18050 : 80.1) encodes a structurally divergent linker histone whose gene expression is induced by dehydration and ABA.; histone H1-3 (HIS1-3); FUNCTIONS IN: DNA binding, nucleosomal DNA binding; INVOLVED IN: response to water deprivation, nucleosome assembly, response to abscisic acid stimulus; LOCATED IN: nucleus, nucleosome; EXPRESSED IN: 14 plant structures; EXPRESSED DURING: 7 growth sta…	'28.1.3.1'	'DNA.synthesis/chromatin structure.histone.H1'	>XM_010935633.3 PREDICTED: Elaeis guineensis histone H1 (LOC105054185), mRNA
LOC105059363	-1.00348	0.00112905	345.7	132.357	78.8574	252.015	345.7	Chromatin modifying enzymes (drought response)	PMID: 9247544 induced by dehydration and ABA	LOC105059363	at2g18050	histone H1-3, linker histone	HIS1	(at2g18050 : 80.1) encodes a structurally divergent linker histone whose gene expression is induced by dehydration and ABA.; histone H1-3 (HIS1-3); FUNCTIONS IN: DNA binding, nucleosomal DNA binding; INVOLVED IN: response to water deprivation, nucleosome assembly, response to abscisic acid stimulus; LOCATED IN: nucleus, nucleosome; EXPRESSED IN: 14 plant structures; EXPRESSED DURING: 7 growth sta…	'35.2'	'DNA.synthesis/chromatin structure.histone.H1'	>XM_010942636.3 PREDICTED: Elaeis guineensis histone H1 (LOC105059363), mRNA
LOC105043347	-1.41623	4.39069e-05	76.3076	37.5264	23.1778	95.1386	95.1386	Chromatin modifying enzymes	x	LOC105043347	no hits	histone H1	HIS1	' no hits & (original description: histone H1 [Elaeis guineensis])'	'35.2'	'not assigned.unknown'	>XM_010920858.2 PREDICTED: Elaeis guineensis histone H1 (LOC105043347), mRNA
LOC105037015	-1.09446	0.000320443	80.9917	36.472	30.3832	72.9742	80.9917	Chromatin modifying enzymes	x	LOC105037015	no hits	histone H1	HIS1	' no hits & (original description: histone H1 [Elaeis guineensis])'	'35.2'	'not assigned.unknown'	>XM_010912720.3 PREDICTED: Elaeis guineensis histone H1 (LOC105037015), mRNA
LOC105056795	-2.59947	1.97314e-08	536.298	134.663	781.012	768.314	781.012	Development (cell proliferation/brassinosteroid)	PMID: 19216774	LOC105056795	at4g08950	Phosphate-responsive 1 family protein/EXORDIUM	EXO	(gnl|cdd|68252 : 399.0) no description available & (at4g08950 : 373.0) EXORDIUM (EXO); FUNCTIONS IN: molecular_function unknown; INVOLVED IN: response to brassinosteroid stimulus; LOCATED IN: cell wall, plant-type cell wall; EXPRESSED IN: 21 plant structures; EXPRESSED DURING: 13 growth stages; CONTAINS InterPro DOMAIN/s: Phosphate-induced protein 1 (InterPro:IPR006766); BEST Arabidopsis thaliana…	'30.1'	'signalling.in sugar and nutrient physiology'	>XM_010939107.3 PREDICTED: Elaeis guineensis protein EXORDIUM (LOC105056795), mRNA
LOC105056794	-2.68447	2.94631e-05	340.835	80.3049	270.094	490.83	490.83	Development (cell proliferation/brassinosteroid)	PMID: 19216774	LOC105056794	at4g08950	Phosphate-responsive 1 family protein/EXORDIUM	EXO	(gnl|cdd|68252 : 399.0) no description available & (at4g08950 : 379.0) EXORDIUM (EXO); FUNCTIONS IN: molecular_function unknown; INVOLVED IN: response to brassinosteroid stimulus; LOCATED IN: cell wall, plant-type cell wall; EXPRESSED IN: 21 plant structures; EXPRESSED DURING: 13 growth stages; CONTAINS InterPro DOMAIN/s: Phosphate-induced protein 1 (InterPro:IPR006766); BEST Arabidopsis thaliana…	'30.1'	'signalling.in sugar and nutrient physiology'	>XM_010939106.3 PREDICTED: Elaeis guineensis protein EXORDIUM (LOC105056794), mRNA
LOC105040129	-1.9057	3.54503e-06	7.68694	1.84597	149.274	6.4485	149.274	Metabolism	PMID: 23179445	LOC105040129	at3g62040	Haloacid dehalogenase-like hydrolase (HAD) superfamily protein	HAD	(at3g62040 : 339.0) Haloacid dehalogenase-like hydrolase (HAD) superfamily protein; FUNCTIONS IN: hydrolase activity; EXPRESSED IN: 13 plant structures; EXPRESSED DURING: LP.04 four leaves visible, 4 anthesis, petal differentiation and expansion stage; CONTAINS InterPro DOMAIN/s: Pyrimidine 5-nucleotidase (InterPro:IPR010237), HAD-superfamily hydrolase, subfamily IA, variant 3 (InterPro:IPR006402…	'35.1'	'not assigned.no ontology'	>XM_010916518.3 PREDICTED: Elaeis guineensis uncharacterized protein C24B11.05 (LOC105040129), transcript variant X1, mRNA
LOC105033486	-1.30983	0.000977269	61.8021	21.2065	15.2781	50.8003	61.8021	Metabolism (Carbohydrate)	x	LOC105033486	at1g12230	Aldolase superfamily protein	Aldolase	(at1g12230 : 526.0) Aldolase superfamily protein; FUNCTIONS IN: transaldolase activity, zinc ion binding; INVOLVED IN: carbohydrate metabolic process, metabolic process; EXPRESSED IN: 23 plant structures; EXPRESSED DURING: 13 growth stages; CONTAINS InterPro DOMAIN/s: Aldolase-type TIM barrel (InterPro:IPR013785), Transaldolase (InterPro:IPR001585). & (gnl|cdd|29950 : 359.0) no description availa…	'7.2.2'	'OPP.non-reductive PP.transaldolase'	>XM_010908317.3 PREDICTED: Elaeis guineensis transaldolase (LOC105033486), transcript variant X1, mRNA
LOC105040393	-2.57923	1.69062e-10	399.982	96.9506	585.26	545.947	585.26	Metabolism (DNA cleavage)	x	LOC105040393	at5g12010	nuclease	nuclease	(at5g12010 : 548.0) unknown protein; INVOLVED IN: response to salt stress; LOCATED IN: chloroplast, plasma membrane, membrane; EXPRESSED IN: 23 plant structures; EXPRESSED DURING: 13 growth stages; BEST Arabidopsis thaliana protein match is: unknown protein (TAIR:AT4G29780.1); Has 1807 Blast hits to 1807 proteins in 277 species: Archae - 0; Bacteria - 0; Metazoa - 736; Fungi - 347; Plants - 385; …	'35.2'	'not assigned.unknown'	>XM_010916899.2 PREDICTED: Elaeis guineensis protein ALP1-like (LOC105040393), mRNA
LOC105032101	-1.49081	0.000394044	34.4982	11.5162	5.54786	31.376	34.4982	Metabolism (Fatty acids)	PMID: 19906890	LOC105032101	at4g25050	acyl carrier protein 4	ACP4	(p08817|acp2_horvu : 133.0) Acyl carrier protein 2, chloroplast precursor (Acyl carrier protein II) (ACP II) - Hordeum vulgare (Barley) & (at4g25050 : 106.0) encodes an acyl carrier protein predominantly expressed in leaves. Gene expression is upregulated by light.; acyl carrier protein 4 (ACP4); CONTAINS InterPro DOMAIN/s: Acyl carrier protein-like (InterPro:IPR009081); BEST Arabidopsis thaliana…	'11.1.12'	'lipid metabolism.FA synthesis and FA elongation.ACP protein'	>XM_010906451.2 PREDICTED: Elaeis guineensis acyl carrier protein 2, chloroplastic (LOC105032101), mRNA
LOC105040922	-1.31289	2.34766e-06	77.0254	26.0215	26.0273	61.8179	77.0254	Metabolism (Fatty acids)	PMID: 21081696 (fatty acid synthesis and plays a role in chloroplast division and embryo development)	LOC105040922	at5g46290	3-ketoacyl-acyl carrier protein synthase I	KASI	(at5g46290 : 696.0) 3-ketoacyl-acyl carrier protein synthase I (KAS I) mRNA,; 3-ketoacyl-acyl carrier protein synthase I (KAS I); FUNCTIONS IN: transferase activity, transferring acyl groups other than amino-acyl groups, fatty acid synthase activity, catalytic activity; INVOLVED IN: biosynthetic process, metabolic process, fatty acid biosynthetic process; EXPRESSED IN: 23 plant structures; EXPRES…	'11.1.3'	'lipid metabolism.FA synthesis and FA elongation.ketoacyl ACP synthase'	>XM_010917679.3 PREDICTED: Elaeis guineensis 3-oxoacyl-[acyl-carrier-protein] synthase I, chloroplastic (LOC105040922), mRNA
LOC105052443	-1.27328	0.000735489	95.3968	215.509	203.925	505.137	505.137	Metabolism (nucleic acid degradation)	PMID: 24076026	LOC105052443	at3g12490	cystatin B, PHYTOCYSTATIN 6; ATCYS6; ATCYSB; Encodes a protein with cysteine proteinase inhibitor activity. Overexpression increases tolerance to abiotic stressors (i.e.salt,osmotic, cold stress)	CYS6/CYSB	(at3g12490 : 191.0) Encodes a protein with cysteine proteinase inhibitor activity. Overexpression increases tolerance to abiotic stressors (i.e.salt,osmitic, cold stress).; cystatin B (CYSB); FUNCTIONS IN: cysteine-type endopeptidase inhibitor activity, cobalt ion binding; INVOLVED IN: response to abiotic stimulus; LOCATED IN: endomembrane system; EXPRESSED IN: 24 plant structures; EXPRESSED DURI…	'29.5.3'	'protein.degradation.cysteine protease'	>XM_010933246.3 PREDICTED: Elaeis guineensis cysteine proteinase inhibitor 12 (LOC105052443), mRNA
LOC105053187	-3.11381	6.38217e-07	104.995	22.2154	185.787	182.853	185.787	Metabolism (Pyridine nucleotide cycling)	PMID: 25483172 (Versatile physiological functions)	LOC105053187	at2g01670	nudix hydrolase homolog 17	atnudt17	(at2g01670 : 188.0) nudix hydrolase homolog 17 (NUDT17); FUNCTIONS IN: hydrolase activity; INVOLVED IN: biological_process unknown; EXPRESSED IN: 23 plant structures; EXPRESSED DURING: 15 growth stages; CONTAINS InterPro DOMAIN/s: NUDIX hydrolase domain-like (InterPro:IPR015797), NUDIX hydrolase domain (InterPro:IPR000086); BEST Arabidopsis thaliana protein match is: nudix hydrolase homolog 18 (T…	'23.3.3'	'nucleotide metabolism.salvage.NUDIX hydrolases'	>XM_010934264.3 PREDICTED: Elaeis guineensis nudix hydrolase 17, mitochondrial (LOC105053187), mRNA
LOC105056915	-1.59981	2.78058e-05	480.513	226.15	413.224	655.497	655.497	Post-translational modification (ubiquitination)	PMID: 23951086	LOC105056915	at3g46620	zinc finger (C3HC4-type RING finger) family protein	RDUF1	(at3g46620 : 254.0) zinc finger (C3HC4-type RING finger) family protein; FUNCTIONS IN: zinc ion binding; INVOLVED IN: response to chitin; EXPRESSED IN: 24 plant structures; EXPRESSED DURING: 15 growth stages; CONTAINS InterPro DOMAIN/s: Zinc finger, RING-type (InterPro:IPR001841), Zinc finger, C3HC4 RING-type (InterPro:IPR018957), Protein of unknown function DUF1117 (InterPro:IPR010543); BEST Ara…	'29.5.11.4.2'	'protein.degradation.ubiquitin.E3.RING'	>XM_010939285.3 PREDICTED: Elaeis guineensis E3 ubiquitin-protein ligase RDUF1 (LOC105056915), mRNA
LOC105059009	-1.19248	0.000250968	35.3762	15.5526	19.1239	34.0141	35.3762	Post-translational modification (ubiquitination)	PMID: 19224217	LOC105059009	at4g27470	RING membrane-anchor 3	RMA3	(gnl|cdd|36041 : 137.0) no description available & (at4g27470 : 108.0) Encodes a RING finger E3 ubiquitin ligase.; RING membrane-anchor 3 (RMA3); CONTAINS InterPro DOMAIN/s: Zinc finger, RING-type, conserved site (InterPro:IPR017907), Zinc finger, RING-type (InterPro:IPR001841), Zinc finger, C3HC4 RING-type (InterPro:IPR018957); BEST Arabidopsis thaliana protein match is: RING membrane-anchor 1 (…	'29.5.11.4.2'	'protein.degradation.ubiquitin.E3.RING'	>XM_010942129.3 PREDICTED: Elaeis guineensis E3 ubiquitin-protein ligase RMA1H1 (LOC105059009), transcript variant X1, mRNA
LOC105044367	-1.89563	1.09497e-06	384.44	154.539	432.382	545.241	545.241	post-translational modification (ubiquitination)	PMID: 22405823 (drought stress)	LOC105044367	at5g59550	zinc finger (C3HC4-type RING finger) family protein/ABA- and drought-induced RING-DUF1117	RDUF2	(at5g59550 : 251.0) zinc finger (C3HC4-type RING finger) family protein; FUNCTIONS IN: zinc ion binding; INVOLVED IN: response to chitin; EXPRESSED IN: 24 plant structures; EXPRESSED DURING: 15 growth stages; CONTAINS InterPro DOMAIN/s: Zinc finger, RING-type (InterPro:IPR001841), Zinc finger, C3HC4 RING-type (InterPro:IPR018957), Protein of unknown function DUF1117 (InterPro:IPR010543); BEST Ara…	'29.5.11.4.2'	'protein.degradation.ubiquitin.E3.RING'	>XM_010922232.3 PREDICTED: Elaeis guineensis probable E3 ubiquitin-protein ligase RHC2A (LOC105044367), mRNA
LOC105048045	-2.11364	2.78587e-08	213.869	71.4171	280.361	289.014	289.014	Signal transduction	x	LOC105048045	at5g57035	U-box domain-containing protein kinase family protein	kinase	(at5g57035 : 744.0) U-box domain-containing protein kinase family protein; FUNCTIONS IN: ubiquitin-protein ligase activity, protein serine/threonine kinase activity, protein kinase activity, kinase activity, ATP binding; INVOLVED IN: protein amino acid phosphorylation, protein ubiquitination, response to stress; LOCATED IN: ubiquitin ligase complex; CONTAINS InterPro DOMAIN/s: UspA (InterPro:IPR0…	'29.4'	'protein.postranslational modification'	>XM_029265815.1 PREDICTED: Elaeis guineensis U-box domain-containing protein 34 (LOC105048045), mRNA
LOC105060420	-1.78723	3.90503e-07	2396.08	1072.6	3637.24	3483.69	3637.24	Signal transduction (Senescence-associated gene)	PMID: 11230571 (potential molecular markers for leaf senescence in Arabidopsis thali)	LOC105060420	at2g35980	Late embryogenesis abundant (LEA) hydroxyproline-rich glycoprotein family/non-race specific disease resistance gene, NDR1/HIN1-LIKE; NHL10; YELLOW-LEAF-SPECIFIC GENE 9	YLS9/NDR1/NHL10	(gnl|cdd|70773 : 151.0) no description available & (at2g35980 : 147.0) Encodes a protein whose sequence is similar to tobacco hairpin-induced gene (HIN1) and Arabidopsis non-race specific disease resistance gene (NDR1). Expression of this gene is induced by cucumber mosaic virus, spermine and during senescence. The gene product is localized to the chloroplast.; YELLOW-LEAF-SPECIFIC GENE 9 (YLS9);…	'20.1'	'stress.biotic'	>XM_010944101.2 PREDICTED: Elaeis guineensis NDR1/HIN1-like protein 10 (LOC105060420), mRNA
LOC105041695	-2.25139	0.000239647	272.861	78.1293	487.343	349.562	487.343	Signal transduction (auxin response)	PMID: 32651188 (SAUR early auxin response genes)	LOC105041695	at2g35290	SMALL AUXIN UPREGULATED RNA 79	SAUR79	(at2g35290 : 82.0) unknown protein; Has 39 Blast hits to 39 proteins in 10 species: Archae - 0; Bacteria - 0; Metazoa - 0; Fungi - 0; Plants - 39; Viruses - 0; Other Eukaryotes - 0 (source: NCBI BLink). & (reliability: 164.0) & (original description: auxin-responsive protein SAUR78 [Elaeis guineensis])'	'35.2'	'not assigned.unknown'	>XM_010918688.3 PREDICTED: Elaeis guineensis auxin-responsive protein SAUR78 (LOC105041695), mRNA
LOC105050437	-1.53117	6.24846e-05	298.282	133.031	537.008	358.285	537.008	Signal transduction (calcium)	PMID: 29282286 (root growth inhibition)	LOC105050437	at1g76650	Calmodulin-like 38	CML38	(at1g76650 : 141.0) calmodulin-like 38 (CML38); CONTAINS InterPro DOMAIN/s: EF-Hand 1, calcium-binding site (InterPro:IPR018247), EF-HAND 2 (InterPro:IPR018249), EF-hand-like domain (InterPro:IPR011992), Calcium-binding EF-hand (InterPro:IPR002048); BEST Arabidopsis thaliana protein match is: Calcium-binding EF-hand family protein (TAIR:AT1G76640.1). & (gnl|cdd|35250 : 116.0) no description avail…	'30.3'	'signalling.calcium'	>XM_010930456.3 PREDICTED: Elaeis guineensis probable calcium-binding protein CML31 (LOC105050437), mRNA
LOC105039372	-2.74101	6.8508e-06	264.146	72.4028	419.304	456.106	456.106	Signal transduction (calcium)	PMID: 29282286 (root growth inhibition)	LOC105039372	at1g76650	Calmodulin-like 38	CML38	(at1g76650 : 147.0) calmodulin-like 38 (CML38); CONTAINS InterPro DOMAIN/s: EF-Hand 1, calcium-binding site (InterPro:IPR018247), EF-HAND 2 (InterPro:IPR018249), EF-hand-like domain (InterPro:IPR011992), Calcium-binding EF-hand (InterPro:IPR002048); BEST Arabidopsis thaliana protein match is: Calcium-binding EF-hand family protein (TAIR:AT1G76640.1). & (gnl|cdd|35250 : 122.0) no description avail…	'30.3'	'signalling.calcium'	>XM_010915512.3 PREDICTED: Elaeis guineensis probable calcium-binding protein CML31 (LOC105039372), mRNA
LOC105036621	-3.57686	5.76265e-08	19.5085	3.20505	39.4886	36.4613	39.4886	Signal transduction (calcium)	PMID: 17631528 (inhibitors of programmed cell death)	LOC105036621	at2g45760	BON association protein 2	BAP2	(at2g45760 : 88.2) encodes a protein that is similar to BONZAI1-binding protein BAP1.; BON association protein 2 (BAP2); CONTAINS InterPro DOMAIN/s: C2 calcium/lipid-binding domain, CaLB (InterPro:IPR008973), C2 calcium-dependent membrane targeting (InterPro:IPR000008); BEST Arabidopsis thaliana protein match is: BON association protein 1 (TAIR:AT3G61190.2); Has 35333 Blast hits to 34131 proteins…	'33.99'	'development.unspecified'	>XM_010912372.3 PREDICTED: Elaeis guineensis BON1-associated protein 2 (LOC105036621), mRNA
LOC105045379	-2.28272	5.65619e-07	120.712	39.6426	293.301	181.503	293.301	Signal transduction (calcium)	PMID: 19720824 (CML42 as a Ca(2+) sensor)	LOC105045379	at2g46600	Calcium-binding EF-hand family protein/calmodulin-related calcium sensor	CML	(at2g46600 : 114.0) Calcium-binding EF-hand family protein; FUNCTIONS IN: calcium ion binding; LOCATED IN: cellular_component unknown; EXPRESSED IN: 24 plant structures; EXPRESSED DURING: 14 growth stages; CONTAINS InterPro DOMAIN/s: EF-Hand 1, calcium-binding site (InterPro:IPR018247), EF-HAND 2 (InterPro:IPR018249), EF-hand-like domain (InterPro:IPR011992); BEST Arabidopsis thaliana protein mat…	'30.3'	'signalling.calcium'	>XM_010923639.3 PREDICTED: Elaeis guineensis calcium-binding protein KIC (LOC105045379), mRNA
LOC105052677	-2.40156	8.14671e-10	1255.9	368.41	2580.69	1831.73	2580.69	Signal transduction (calcium/auxin)	PMID: 12857841	LOC105052677	at5g54490	pinoid-binding protein 1	PBP1	(at5g54490 : 105.0) Encodes a PINOID (PID)-binding protein containing putative EF-hand calcium-binding motifs. The interaction is dependent on the presence of calcium. mRNA expression is up-regulated by auxin. Not a phosphorylation target of PID, likely acts upstream of PID to regulate the activity of this protein in response to changes in calcium levels.; pinoid-binding protein 1 (PBP1); CONTAIN…	'30.3'	'signalling.calcium'	>XM_010933580.3 PREDICTED: Elaeis guineensis calcium-binding protein PBP1-like (LOC105052677), mRNA
LOC105060341	-2.10288	1.76812e-07	2.74474	6.9789	44.0586	28.3491	44.0586	Signal transduction (defense)	PMID: 20508139 (Activation of plant immune responses JA connection)	LOC105060341	at1g66980	Atypical receptor-like kinase with two predicted extracellular glycerophosphoryl diester phosphodiesterase domains/SNC4 (suppressor of npr1-1, constitutive 4)/GDPDL2; Glycerophosphodiester phosphodiesterase (GDPD) like 2	SNC4/GDPDL2	(at1g66980 : 357.0) Encodes SNC4 (suppressor of npr1-1, constitutive 4), an atypical receptor-like kinase with two predicted extracellular glycerophosphoryl diester phosphodiesterase domains.; suppressor of npr1-1 constitutive 4 (SNC4); CONTAINS InterPro DOMAIN/s: Protein kinase, ATP binding site (InterPro:IPR017441), Serine/threonine-protein kinase domain (InterPro:IPR002290), Serine-threonine/t…	'11.9.3.3'	'lipid metabolism.lipid degradation.lysophospholipases.glycerophosphodiester phosphodiesterase'	>XM_010944004.3 PREDICTED: Elaeis guineensis rust resistance kinase Lr10 (LOC105060341), mRNA
LOC105057447	-2.51872	9.93916e-08	30.2977	9.77107	30.9323	53.6838	53.6838	Signal transduction (defense)	PMID: 15238540	LOC105057447	at3g16720	TOXICOS EN LEVADURA 2	ATL2	(at3g16720 : 125.0) RING-H2 protein induced after exposure to chitin or inactivated crude cellulase preparations.; TOXICOS EN LEVADURA 2 (ATL2); FUNCTIONS IN: zinc ion binding; INVOLVED IN: response to chitin, defense response; EXPRESSED IN: 22 plant structures; EXPRESSED DURING: 13 growth stages; CONTAINS InterPro DOMAIN/s: Zinc finger, RING-type (InterPro:IPR001841), Zinc finger, C3HC4 RING-typ…	'29.5.11.4.2'	'protein.degradation.ubiquitin.E3.RING'	>XM_010940056.3 PREDICTED: Elaeis guineensis RING-H2 finger protein ATL2 (LOC105057447), mRNA
LOC105034979	-2.01892	5.28908e-05	15.9054	5.13608	13.7938	19.7903	19.7903	Signal transduction (defense)	PMID: 31548265	LOC105034979	at4g33050	calmodulin-binding family protein/embryo sac development arrest 3	EDA39/IQM1	(at4g33050 : 564.0) embryo sac development arrest 39 (EDA39); FUNCTIONS IN: calmodulin binding; INVOLVED IN: polar nucleus fusion, response to chitin; LOCATED IN: cellular_component unknown; EXPRESSED IN: 22 plant structures; EXPRESSED DURING: 13 growth stages; CONTAINS InterPro DOMAIN/s: IQ calmodulin-binding region (InterPro:IPR000048); BEST Arabidopsis thaliana protein match is: calmodulin-bin…	'30.3'	'signalling.calcium'	>XM_010910382.2 PREDICTED: Elaeis guineensis IQ domain-containing protein IQM1 (LOC105034979), mRNA
LOC105057098	-1.36105	2.74279e-06	336.516	169.978	319.289	413.087	413.087	Signal transduction (defense)	PMID: 24285750 (PAMP-triggered immune response)	LOC105057098	at5g58620	zinc finger (CCCH-type) family protein/tandem zinc finger protein 9	TZF9	(at5g58620 : 406.0) zinc finger (CCCH-type) family protein; FUNCTIONS IN: sequence-specific DNA binding transcription factor activity; INVOLVED IN: regulation of transcription; LOCATED IN: endomembrane system; EXPRESSED IN: 17 plant structures; EXPRESSED DURING: 7 growth stages; CONTAINS InterPro DOMAIN/s: Zinc finger, CCCH-type (InterPro:IPR000571), Ankyrin repeat-containing domain (InterPro:IPR…	'27.3.12'	'RNA.regulation of transcription.C3H zinc finger family'	>XM_010939553.3 PREDICTED: Elaeis guineensis zinc finger CCCH domain-containing protein 33 (LOC105057098), mRNA
LOC105056262	-1.16092	0.000600606	29.5837	5.75784	34.2042	11.9235	34.2042	Transcription Factor (development)	PMID: 21707804 (SlFSM1 as an early fruit-specific gene)	LOC105056262	at1g75250	FSM1, SlFSM1 fruit-specific gene with a non-canonical SANT/MYB-like domain/RAD-like 6; RADIALIS-LIKE SANT/MYB 3; RSM3	RL6/RSM3/FSM1 (MYB)	(at1g75250 : 114.0) RAD-like 6 (RL6); CONTAINS InterPro DOMAIN/s: SANT, DNA-binding (InterPro:IPR001005), Molecular chaperone, heat shock protein, Hsp40, DnaJ (InterPro:IPR015609), Homeodomain-like (InterPro:IPR009057); BEST Arabidopsis thaliana protein match is: RAD-like 5 (TAIR:AT1G19510.1); Has 591 Blast hits to 590 proteins in 66 species: Archae - 0; Bacteria - 0; Metazoa - 122; Fungi - 0; Pl…	'27.3.26'	'RNA.regulation of transcription.MYB-related transcription factor family'	>XM_010938397.3 PREDICTED: Elaeis guineensis protein RADIALIS-like 3 (LOC105056262), mRNA										?
LOC105042035	-1.77772	3.4407e-07	214.038	107.642	449.102	348.256	449.102	Transcription Factor (ripening)	PMID: 27037684 (Ox CitERF13 resulted in rapid chlorophyll degradation) Yin 2016	LOC105042035	at1g19210	DREB subfamily A-5 of ERF/AP2 transcription factor family.	ERF/AP2	(at1g19210 : 117.0) encodes a member of the DREB subfamily A-5 of ERF/AP2 transcription factor family. The protein contains one AP2 domain. There are 15 members in this subfamily including RAP2.1, RAP2.9 and RAP2.10.; Integrase-type DNA-binding superfamily protein; FUNCTIONS IN: DNA binding, sequence-specific DNA binding transcription factor activity; INVOLVED IN: regulation of transcription, DNA…	'27.3.3'	'RNA.regulation of transcription.AP2/EREBP, APETALA2/Ethylene-responsive element binding protein family'	>XM_010919139.3 PREDICTED: Elaeis guineensis ethylene-responsive transcription factor ERF017 (LOC105042035), transcript variant X4, mRNA
LOC105059334	-3.15631	8.91578e-08	238.362	45.0919	555.916	374.825	555.916	Transcription Factor (Stress)	PMID: 20636906 (suppresses the responsiveness of leaf tissue to the stress hormone ethylene; Ox delays senescence) Sharabi-Schwager 2010	LOC105059334	at4g25470	C-repeat/DRE binding factor 2/DREB subfamily A-1 of ERF/AP2 transcription factor	CBF2/DREB1C	(at4g25470 : 166.0) Encodes a member of the DREB subfamily A-1 of ERF/AP2 transcription factor family (CBF2). The protein contains one AP2 domain. There are six members in this subfamily, including CBF1, CBF2, and CBF3. This gene is involved in response to low temperature, abscisic acid, and circadian rhythm. Overexpressing this gene leads to increased freeze tolerance and induces the expression …	'27.3.3'	'RNA.regulation of transcription.AP2/EREBP, APETALA2/Ethylene-responsive element binding protein family'	>XM_010942594.2 PREDICTED: Elaeis guineensis dehydration-responsive element-binding protein 1C (LOC105059334), mRNA
LOC105054588	-3.51207	2.50884e-10	203.939	42.8246	527.194	459.986	527.194	Transcription Factor (Stress)	PMID: 20636906 (suppresses the responsiveness of leaf tissue to the stress hormone ethylene; Ox delays senescence) Sharabi-Schwager 2010	LOC105054588	at4g25470	C-repeat/DRE binding factor 2/DREB subfamily A-1 of ERF/AP2 transcription factor	CBF2/DREB1C	(at4g25470 : 141.0) Encodes a member of the DREB subfamily A-1 of ERF/AP2 transcription factor family (CBF2). The protein contains one AP2 domain. There are six members in this subfamily, including CBF1, CBF2, and CBF3. This gene is involved in response to low temperature, abscisic acid, and circadian rhythm. Overexpressing this gene leads to increased freeze tolerance and induces the expression …	'27.3.3'	'RNA.regulation of transcription.AP2/EREBP, APETALA2/Ethylene-responsive element binding protein family'	>XM_010936127.2 PREDICTED: Elaeis guineensis dehydration-responsive element-binding protein 1C (LOC105054588), mRNA
LOC105060890	-3.81818	9.42375e-09	154.82	15.8599	336.61	208.449	336.61	Transcription Factor (Stress)	PMID: 33721896 (Jasmonate induced) Li 2021	LOC105060890	at4g34410	redox responsive transcription factor 1/ERF (ethylene response factor) subfamily B-3 of ERF/AP2 transcription factor	RRTF1/ERF-1	(gnl|cdd|47695 : 106.0) no description available & (at4g34410 : 85.1) encodes a member of the ERF (ethylene response factor) subfamily B-3 of ERF/AP2 transcription factor family. The protein contains one AP2 domain. There are 18 members in this subfamily including ATERF-1, ATERF-2, AND ATERF-5.; redox responsive transcription factor 1 (RRTF1); CONTAINS InterPro DOMAIN/s: DNA-binding, integrase-ty…	'17.5.2'	'hormone metabolism.ethylene.signal transduction'	>XM_010944748.3 PREDICTED: Elaeis guineensis ethylene-responsive transcription factor ERF109 (LOC105060890), mRNA
LOC105050553	-2.33784	3.84912e-09	545.599	209.647	678.415	998.744	998.744	Transcription Factor (Stress)	PMID: 24157210 Maruyama 2013; PMID: 20505369 Camehl and Oelmüller 2010	LOC105050553	at5g44210	erf domain protein 9/ERF (ethylene response factor) subfamily B-1 of ERF/AP2 transcription factor	ERF9	(gnl|cdd|47695 : 107.0) no description available & (at5g44210 : 92.8) encodes a member of the ERF (ethylene response factor) subfamily B-1 of ERF/AP2 transcription factor family (ATERF-9). The protein contains one AP2 domain. There are 15 members in this subfamily including ATERF-3, ATERF-4, ATERF-7, and leafy petiole.; erf domain protein 9 (ERF9); FUNCTIONS IN: transcription repressor activity, …	'17.5.2'	'hormone metabolism.ethylene.signal transduction'	>XM_010930631.3 PREDICTED: Elaeis guineensis ethylene-responsive transcription factor 9 (LOC105050553), mRNA
LOC105035740	-2.43113	1.98931e-11	412.449	136.219	496.645	694.473	694.473	Transcription Factor (Stress)	PMID: 24157210 Maruyama 2013; PMID: 20505369 Camehl and Oelmüller 2010	LOC105035740	at5g44210	erf domain protein 9/ERF (ethylene response factor) subfamily B-1 of ERF/AP2 transcription factor	ERF9	(gnl|cdd|47695 : 108.0) no description available & (at5g44210 : 91.3) encodes a member of the ERF (ethylene response factor) subfamily B-1 of ERF/AP2 transcription factor family (ATERF-9). The protein contains one AP2 domain. There are 15 members in this subfamily including ATERF-3, ATERF-4, ATERF-7, and leafy petiole.; erf domain protein 9 (ERF9); FUNCTIONS IN: transcription repressor activity, …	'17.5.2'	'hormone metabolism.ethylene.signal transduction'	>XM_010911413.3 PREDICTED: Elaeis guineensis ethylene-responsive transcription factor 4 (LOC105035740), mRNA
LOC105043386	-2.07791	2.54778e-06	194.281	57.511	527.009	226.436	527.009	Transcription Factor (Stress)	PMID: 23167462 Nakai 2013	LOC105043386	at5g51990	C-repeat-binding factor 4/DREB subfamily A-1 of ERF/AP2 transcription factor	CBF4	(at5g51990 : 166.0) encodes a member of the DREB subfamily A-1 of ERF/AP2 transcription factor family (CBF4). The protein contains one AP2 domain. There are six members in this subfamily, including CBF1, CBF2, and CBF3. This gene is involved in response to drought stress and abscisic acid treatment, but not to low temperature.; C-repeat-binding factor 4 (CBF4); FUNCTIONS IN: DNA binding, transcri…	'27.3.3'	'RNA.regulation of transcription.AP2/EREBP, APETALA2/Ethylene-responsive element binding protein family'	>XM_010920914.3 PREDICTED: Elaeis guineensis dehydration-responsive element-binding protein 1G (LOC105043386), mRNA
LOC105043733	-2.12252	1.05487e-08	246.054	91.4411	138.013	375.77	375.77	Transcription Factor (Stress)	PMID: 19416906 Bethke et al. 2009 enhanced susceptibility to a non-adapted bacterial pathogen	LOC105043733	at5g61600	ethylene response factor 104/ERF (ethylene response factor) subfamily B-3 of ERF/AP2 transcription factor	ERF104	(q9lw48|erf5_nicsy : 123.0) Ethylene-responsive transcription factor 5 (Ethylene-responsive element-binding factor 5 homolog) (EREBP-4) (NsERF4) - Nicotiana sylvestris (Wood tobacco) & (gnl|cdd|47695 : 103.0) no description available & (at5g51190 : 102.0) encodes a member of the ERF (ethylene response factor) subfamily B-3 of ERF/AP2 transcription factor family. The protein contains one AP2 domai…	'17.5.2'	'hormone metabolism.ethylene.signal transduction'	>XM_010921409.3 PREDICTED: Elaeis guineensis ethylene-responsive transcription factor ERF105 (LOC105043733), mRNA
LOC105054379	-1.13547	0.000737951	26.5801	9.87605	57.1461	20.2471	57.1461	Transport (heavy metal)	x	LOC105054379	at4g10465	Heavy metal transport/detoxification superfamily protein	Heavy metal transport/detoxification	(at4g10465 : 206.0) Heavy metal transport/detoxification superfamily protein ; FUNCTIONS IN: metal ion binding; INVOLVED IN: metal ion transport; LOCATED IN: chloroplast; CONTAINS InterPro DOMAIN/s: Heavy metal transport/detoxification protein (InterPro:IPR006121); BEST Arabidopsis thaliana protein match is: Heavy metal transport/detoxification superfamily protein (TAIR:AT2G18196.1); Has 1074 Bla…	'15.2'	'metal handling.binding, chelation and storage'	>XM_029267416.1 PREDICTED: Elaeis guineensis heavy metal-associated isoprenylated plant protein 44-like (LOC105054379), mRNA
LOC105043190	-6.51591	1.57428e-25	11.471	1.22984	14.987	114.769	114.769	Unknown (STRESS)	PMID: 26505346 (osmotic stress expression)	LOC105043190	at1g04560	AWPM-19-like family protein	AWPM-19-like	(at1g04560 : 220.0) AWPM-19-like family protein; FUNCTIONS IN: molecular_function unknown; INVOLVED IN: biological_process unknown; LOCATED IN: endomembrane system; CONTAINS InterPro DOMAIN/s: AWPM-19-like (InterPro:IPR008390); BEST Arabidopsis thaliana protein match is: AWPM-19-like family protein (TAIR:AT5G46530.1); Has 177 Blast hits to 177 proteins in 19 species: Archae - 0; Bacteria - 0; Met…	'34.99'	'transport.misc'	>XM_010920646.2 PREDICTED: Elaeis guineensis membrane protein PM19L (LOC105043190), transcript variant X1, mRNA
LOC105039147	-1.49601	0.000109779	12.9735	6.27341	27.4147	16.6111	27.4147	Unknown (STRESS)	x	LOC105039147	at3g28210	zinc finger (AN1-like) family protein/STRESS-ASSOCIATED PROTEIN 12	PMZ/SAP12	(at3g28210 : 182.0) Encodes a putative zinc finger protein (PMZ).; PMZ; FUNCTIONS IN: zinc ion binding; INVOLVED IN: response to abscisic acid stimulus, response to chitin; LOCATED IN: cellular_component unknown; EXPRESSED IN: 12 plant structures; EXPRESSED DURING: 10 growth stages; CONTAINS InterPro DOMAIN/s: Zinc finger, AN1-type (InterPro:IPR000058); BEST Arabidopsis thaliana protein match is:…	'27.3.11'	'RNA.regulation of transcription.C2H2 zinc finger family'	>XM_010915169.3 PREDICTED: Elaeis guineensis zinc finger AN1 domain-containing stress-associated protein 12 (LOC105039147), mRNA
LOC105049787	-1.85102	1.64043e-06	53.7848	23.1518	79.8857	78.8726	79.8857	Unknown	x	LOC105049787	at1g10280	Core-2/I-branching beta-1,6-N-acetylglucosaminyltransferase family protein	Beta-1,6-N-acetylglucosaminyltransferase	(at1g10280 : 501.0) Core-2/I-branching beta-1,6-N-acetylglucosaminyltransferase family protein; CONTAINS InterPro DOMAIN/s: Core-2/I-Branching enzyme (InterPro:IPR021141); BEST Arabidopsis thaliana protein match is: Core-2/I-branching beta-1,6-N-acetylglucosaminyltransferase family protein (TAIR:AT3G21310.1); Has 584 Blast hits to 584 proteins in 19 species: Archae - 0; Bacteria - 2; Metazoa - 0;…	'35.2'	'not assigned.unknown'	>XM_010929535.3 PREDICTED: Elaeis guineensis glycosyltransferase BC10 (LOC105049787), mRNA
LOC105045572	-1.31609	4.17906e-05	62.7978	31.5416	61.2851	74.4128	74.4128	Unknown	x	LOC105045572	at2g41640	Glycosyltransferase family 61 protein	Glycosyltransferase	(at2g41640 : 537.0) Glycosyltransferase family 61 protein; FUNCTIONS IN: transferase activity, transferring glycosyl groups; INVOLVED IN: biological_process unknown; EXPRESSED IN: 14 plant structures; EXPRESSED DURING: 8 growth stages; CONTAINS InterPro DOMAIN/s: Glycosyltransferase AER61, uncharacterised (InterPro:IPR007657); BEST Arabidopsis thaliana protein match is: Glycosyltransferase family…	'35.2'	'not assigned.unknown'	>XM_010923909.3 PREDICTED: Elaeis guineensis beta-1,2-xylosyltransferase XYXT1 (LOC105045572), mRNA
LOC105045073	-2.1923	1.56434e-08	55.873	22.3031	108.402	95.6234	108.402	Unknown	x	LOC105045073	at4g02170	cotton fiber protein	cotton fiber protein	(at4g02170 : 90.9) unknown protein; BEST Arabidopsis thaliana protein match is: unknown protein (TAIR:AT5G38700.1); Has 53 Blast hits to 53 proteins in 10 species: Archae - 0; Bacteria - 0; Metazoa - 0; Fungi - 0; Plants - 53; Viruses - 0; Other Eukaryotes - 0 (source: NCBI BLink). & (reliability: 181.8) & (original description: uncharacterized protein LOC105045073 [Elaeis guineensis])'	'35.2'	'not assigned.unknown'	>XM_010923237.2 PREDICTED: Elaeis guineensis uncharacterized LOC105045073 (LOC105045073), mRNA
LOC105044616	-1.36965	0.00043778	51.6524	20.1402	108.462	49.447	108.462	Unknown	x	LOC105044616	at4g08330	hypothetical protein	hypothetical protein	(at4g08330 : 109.0) unknown protein. & (reliability: 218.0) & (original description: uncharacterized protein At4g08330, chloroplastic [Elaeis guineensis])'	'35.2'	'not assigned.unknown'	>XM_010922568.3 PREDICTED: Elaeis guineensis uncharacterized protein At4g08330, chloroplastic (LOC105044616), mRNA
LOC105046267	-1.40969	2.11725e-05	21.8502	11.0701	32.7588	27.5089	32.7588	Unknown	x	LOC105046267	at5g01210	HXXXD-type acyl-transferase family protein	Transferase	(at5g01210 : 426.0) HXXXD-type acyl-transferase family protein; FUNCTIONS IN: transferase activity, transferring acyl groups other than amino-acyl groups, transferase activity; INVOLVED IN: biological_process unknown; LOCATED IN: cellular_component unknown; EXPRESSED IN: 22 plant structures; EXPRESSED DURING: 13 growth stages; CONTAINS InterPro DOMAIN/s: Transferase (InterPro:IPR003480); BEST Ara…	'16.2'	'secondary metabolism.phenylpropanoids'	>XM_010924808.3 PREDICTED: Elaeis guineensis uncharacterized acetyltransferase At3g50280 (LOC105046267), mRNA
LOC105050969	-1.48608	5.74606e-09	75.0416	16.7671	58.2449	44.279	75.0416	Unknown	x	LOC105050969	at5g07330	NFU1 iron-sulfur cluster protein	NFU1	(at5g07330 : 113.0) unknown protein; FUNCTIONS IN: molecular_function unknown; INVOLVED IN: biological_process unknown; LOCATED IN: mitochondrion; BEST Arabidopsis thaliana protein match is: unknown protein (TAIR:AT1G63060.1); Has 1807 Blast hits to 1807 proteins in 277 species: Archae - 0; Bacteria - 0; Metazoa - 736; Fungi - 347; Plants - 385; Viruses - 0; Other Eukaryotes - 339 (source: NCBI B…	'35.2'	'not assigned.unknown'	>XM_010931202.2 PREDICTED: Elaeis guineensis uncharacterized LOC105050969 (LOC105050969), mRNA
LOC105052572	-3.07611	1.37895e-07	209.896	52.5433	217.369	423.039	423.039	Unknown	x	LOC105052572	at5g38700	cotton fiber protein	cotton fiber protein	(at5g38700 : 103.0) unknown protein; FUNCTIONS IN: molecular_function unknown; INVOLVED IN: biological_process unknown; LOCATED IN: mitochondrion; EXPRESSED IN: 10 plant structures; EXPRESSED DURING: LP.04 four leaves visible, LP.10 ten leaves visible, petal differentiation and expansion stage, LP.08 eight leaves visible, LP.12 twelve leaves visible; BEST Arabidopsis thaliana protein match is: un…	'35.2'	'not assigned.unknown'	>XM_010933422.3 PREDICTED: Elaeis guineensis uncharacterized LOC105052572 (LOC105052572), mRNA
LOC105054406	-2.02148	1.7475e-06	48.0611	14.9809	76.9091	57.3827	76.9091	Unknown	x	LOC105054406	at5g54180	plastid transcriptionally active 15	PTAC15	(at5g54180 : 381.0) plastid transcriptionally active 15 (PTAC15); FUNCTIONS IN: molecular_function unknown; INVOLVED IN: biological_process unknown; LOCATED IN: plastid chromosome, chloroplast, nucleoid; EXPRESSED IN: 21 plant structures; EXPRESSED DURING: 13 growth stages; CONTAINS InterPro DOMAIN/s: Mitochodrial transcription termination factor-related (InterPro:IPR003690); BEST Arabidopsis tha…	'27.3.99'	'RNA.regulation of transcription.unclassified'	>XM_010935895.3 PREDICTED: Elaeis guineensis transcription termination factor MTERF8, chloroplastic (LOC105054406), mRNA
LOC105040190	-1.48584	1.08313e-09	9.68367	27.1385	3.58343	72.9391	72.9391	Unknown	x	LOC105040190	at5g65520	Tetratricopeptide repeat (TPR)-like superfamily protein	TPR	(at5g65520 : 102.0) Tetratricopeptide repeat (TPR)-like superfamily protein; FUNCTIONS IN: binding; INVOLVED IN: biological_process unknown; LOCATED IN: cellular_component unknown; EXPRESSED IN: 23 plant structures; EXPRESSED DURING: 15 growth stages; CONTAINS InterPro DOMAIN/s: Tetratricopeptide-like helical (InterPro:IPR011990), Tetratricopeptide repeat-containing (InterPro:IPR013026), Tetratri…	'35.2'	'not assigned.unknown'	>XM_010916606.3 PREDICTED: Elaeis guineensis uncharacterized LOC105040190 (LOC105040190), transcript variant X2, mRNA
LOC105056581	-1.20765	0.00250567	5.54918	16.1278	7.27949	35.7362	35.7362	Unknown	x	LOC105056581	no hits			' (original description: gibberellin-regulated protein 6 [Elaeis guineensis])'	'35.2'	'not assigned.unknown'	>XM_010938828.3 PREDICTED: Elaeis guineensis gibberellin-regulated protein 6 (LOC105056581), mRNA
LOC105033083	-1.54509	8.84555e-05	117.717	53.8509	46.1941	149.228	149.228	Unknown	x	LOC105033083	no hits			' (original description: histone H1 [Elaeis guineensis])'	'35.2'	'not assigned.unknown'	>XM_010907737.2 PREDICTED: Elaeis guineensis histone H1 (LOC105033083), mRNA
LOC105054198	-1.11076	0.00190576	94.1959	45.9511	32.9164	94.4231	94.4231	Unknown	x	LOC105054198	no hits			' no hits & (original description: heavy metal-associated isoprenylated plant protein 39 isoform X2 [Elaeis guineensis])'	'35.2'	'not assigned.unknown'	>XM_010935651.2 PREDICTED: Elaeis guineensis heavy metal-associated isoprenylated plant protein 39 (LOC105054198), transcript variant X2, mRNA
LOC105055392	-1.98292	3.07651e-07	281.858	123.722	325.623	465.1	465.1	Unknown	x	LOC105055392	no hits			' no hits & (original description: protein BPS1, chloroplastic [Elaeis guineensis])'	'35.2'	'not assigned.unknown'	>XM_010937182.3 PREDICTED: Elaeis guineensis protein BPS1, chloroplastic (LOC105055392), mRNA
LOC105039376	-3.19548	2.71957e-07	235.07	46.4324	280.831	405.858	405.858	Unknown	x	LOC105039376	no hits			' no hits & (original description: uncharacterized protein LOC105039376 [Elaeis guineensis])'	'35.2'	'not assigned.unknown'	>XM_010915517.3 PREDICTED: Elaeis guineensis uncharacterized LOC105039376 (LOC105039376), mRNA
LOC105040958	-1.15889	7.1463e-07	27.2029	13.6491	16.9553	29.0834	29.0834	Unknown	x	LOC105040958	no hits			' no hits & (original description: uncharacterized protein LOC105040958 [Elaeis guineensis])'	'35.2'	'not assigned.unknown'	>XM_010917726.3 PREDICTED: Elaeis guineensis uncharacterized LOC105040958 (LOC105040958), mRNA
LOC105041743	-1.46509	2.78644e-10	17.1933	8.72377	6.95031	22.5678	22.5678	Unknown	x	LOC105041743	no hits			' no hits & (original description: uncharacterized protein LOC105041743 [Elaeis guineensis])'	'35.2'	'not assigned.unknown'	>XM_010918758.3 PREDICTED: Elaeis guineensis uncharacterized LOC105041743 (LOC105041743), mRNA
LOC105047061	-1.38727	1.64981e-05	1066.89	465.387	1600.68	1153.89	1600.68	Unknown	x	LOC105047061	no hits			' no hits & (original description: uncharacterized protein LOC105047061 [Elaeis guineensis])'	'35.2'	'not assigned.unknown'	>XM_019851112.2 PREDICTED: Elaeis guineensis uncharacterized LOC105047061 (LOC105047061), mRNA

## Sheet: 63 UP NSh Graphic
Best Manual Annotation
Cell Wall (hemicellulose)	6
Cell Wall (hemicellulose)
Cell Wall (hemicellulose)
Cell Wall (hemicellulose)
Cell Wall (hemicellulose)							Annotation	%
Cell Wall (pectin)			Cell Wall	6	0.0952381		Transport (heavy metal)	0.015873
Chromatin modifying enzymes (drought response)	4		Chromatin modifying enzymes	4	0.0634921		Development	0.031746
Chromatin modifying enzymes			Development	2	0.031746		Post-translational modification	0.047619
Chromatin modifying enzymes			Metabolism	7	0.111111		Chromatin modifying enzymes	0.0634921
Chromatin modifying enzymes			Post-translational modification (ubiquitination)	3	0.047619		Cell Wall	0.0952381
Development (cell proliferation)	2		Signal transduction	12	0.190476		Metabolism	0.111111
Development (cell proliferation)			Transcription Factor	9	0.142857		Transcription Factor	0.142857
Metabolism	7		Transport (Heavy metal)	1	0.015873		Signal transduction	0.190476
Metabolism (Carbohydrate)			Unknown (STRESS)	19	0.301587		Unknown	0.301587
Metabolism (nucleic acid degradation)				63	1
Metabolism (DNA cleavage)
Metabolism (Pyridine nucleotide cycling)
Metabolism (Fatty acids)
Metabolism (Fatty acids)
Post-translational modification (ubiquitination)	3
Post-translational modification (ubiquitination)
post-translational modification (ubiquitination)
Signal transduction
Signal transduction (Senescence-associated gene)
Signal transduction (auxin)	12
Signal transduction (calcium)
Signal transduction (calcium)
Signal transduction (calcium)
Signal transduction (calcium)
Signal transduction (calcium)
Signal transduction (defense)
Signal transduction (defense)
Signal transduction (defense)
Signal transduction (defense)
Transcription Factor	9
Transcription Factor (development)
Transcription Factor (Stress)
Transcription Factor (Stress)
Transcription Factor (Stress)
Transcription Factor (Stress)
Transcription Factor (Stress)
Transcription Factor (Stress)
Transcription Factor (Stress)
Transport (heavy metal)	1
Unknown (STRESS)	19
Unknown (STRESS)
Unknown
Unknown
Unknown
Unknown
Unknown
Unknown
Unknown
Unknown
Unknown
Unknown
Unknown
Unknown
Unknown
Unknown
Unknown
Unknown
Unknown
	63

## Sheet: 76 DOWN NSh sup 20
CD|BD	LFC1	padj	WT-PR	WT-R	m-PR	m-R	max	Best Manual Annotation	Notes References	CD|BD	TAIR	Gene description	Gene	DESCRIPTION MAPMAN	BINCODE	NAME MAPMAN	DESCRIPTION NCBI Id 2020
LOC105033187	1.1938	0.00938945	6.66438	28.7435	4.71517	11.7917	28.7435	Cell Wall (Pectin)	Bethke et al. key building block of pectins, is produced from the precursor UDP-D-glucuronic acid	LOC105033187	at3g23820	UDP-D-glucuronate 4-epimerase 6	GAE6	'(at3g23820 : 594.0) UDP-D-glucuronate 4-epimerase; UDP-D-glucuronate 4-epimerase 6 (GAE6); FUNCTIONS IN: UDP-glucuronate 4-epimerase activity, catalytic activity; INVOLVED IN: cellular metabolic process, carbohydrate metabolic process, nucleotide-sugar metabolic process, metabolic process; LOCATED IN: cellular_component unknown; EXPRESSED IN: 26 plant structures; EXPRESSED DURING: 15 growth stag…	'10.1.6'	'cell wall.precursor synthesis.GAE'	>XM_010907876.3 PREDICTED: Elaeis guineensis UDP-glucuronate 4-epimerase 6 (LOC105033187), mRNA
LOC105044648	1.13693	0.00264016	5.59088	14.9167	24.0811	6.29348	24.0811	Cell Wall (hemicellulose)	Meents et al. IRREGULAR XYLEM9; IRX9 as a marker of xylan production (hemicellulose)	LOC105044648	at2g37090	IRREGULAR XYLEM 9/Nucleotide-diphospho-sugar transferases superfamily protein	IRX9	'(at2g37090 : 340.0) The IRX9 gene encodes a putative family 43 glycosyl transferase. It was coordinately expressed with the cellulose synthase subunits during secondary cell wall formation. Cell wall analysis revealed a decrease in the abundance of xylan in the irx9 mutant, indicating that IRX9 is required for xylan synthesis. Mutants have irregular xylem phenotype suggesting a role in secondary…	'10.3.2'	'cell wall.hemicellulose synthesis.glucuronoxylan'	>XM_010922616.3 PREDICTED: Elaeis guineensis probable beta-1,4-xylosyltransferase IRX9 (LOC105044648), transcript variant X1, mRNA
LOC105041931	2.0927	1.0669e-07	6.9009	21.4264	22.4478	4.68937	22.4478	Chromatin modifying enzymes	x	LOC105041931	at1g78280	Transferases, transferring glycosyl groups/F-box domain	Transferases	(at1g78280 : 1097.0) transferases, transferring glycosyl groups; CONTAINS InterPro DOMAIN/s: Transcription factor jumonji/aspartyl beta-hydroxylase (InterPro:IPR003347), F-box domain, cyclin-like (InterPro:IPR001810), F-box domain, Skp2-like (InterPro:IPR022364), Transcription factor jumonji (InterPro:IPR013129), Aminoglycoside phosphotransferase (InterPro:IPR002575), Protein kinase-like domain (…	'27.3.57'	'RNA.regulation of transcription.JUMONJI family'	>XM_010919002.3 PREDICTED: Elaeis guineensis F-box protein At1g78280 (LOC105041931), transcript variant X1, mRNA
LOC105056792	1.20237	4.13376e-06	71.2776	227.471	142.344	92.1957	227.471	Development (cell proliferation)	x	LOC105056792	at5g64260	EXORDIUM like 2	EXL2	(gnl|cdd|68252 : 342.0) no description available & (at5g64260 : 324.0) EXORDIUM like 2 (EXL2); FUNCTIONS IN: molecular_function unknown; INVOLVED IN: biological_process unknown; LOCATED IN: cell wall, plant-type cell wall; EXPRESSED IN: 23 plant structures; EXPRESSED DURING: 13 growth stages; CONTAINS InterPro DOMAIN/s: Phosphate-induced protein 1 (InterPro:IPR006766); BEST Arabidopsis thaliana p…	'30.1'	'signalling.in sugar and nutrient physiology'	>XM_010939103.3 PREDICTED: Elaeis guineensis protein EXORDIUM-like 2 (LOC105056792), mRNA
LOC105044076	1.7743	2.41373e-09	40.7857	89.9481	93.5436	24.1082	93.5436	Defense (PR protein, biotic or abiotic stress)	x	LOC105044076	at1g75800	Pathogenesis-related thaumatin superfamily protein	THN	'(at1g75800 : 317.0) Pathogenesis-related thaumatin superfamily protein; FUNCTIONS IN: molecular_function unknown; INVOLVED IN: response to other organism; LOCATED IN: endomembrane system; EXPRESSED IN: 22 plant structures; EXPRESSED DURING: 13 growth stages; CONTAINS InterPro DOMAIN/s: Thaumatin, conserved site (InterPro:IPR017949), Thaumatin, pathogenesis-related (InterPro:IPR001938); BEST Arab…	'20.1'	'stress.biotic'	>XM_010921872.3 PREDICTED: Elaeis guineensis thaumatin-like protein 1b (LOC105044076), mRNA
LOC105036203	2.35881	1.16137e-10	123.341	336.729	349.173	61.7301	349.173	Hormone metabolism (Cytokinin biosynthesis)	Woo HH, et al. Genomics, 2007 Jul. PMID 17498920	LOC105036203	at1g22360	UDP-glucosyl transferase 85A2	UGT85A2	'(at1g22360 : 613.0) UDP-glucosyl transferase 85A2 (UGT85A2); FUNCTIONS IN: UDP-glycosyltransferase activity, transferase activity, transferring glycosyl groups, glucuronosyltransferase activity; INVOLVED IN: metabolic process; LOCATED IN: cellular_component unknown; EXPRESSED IN: 21 plant structures; EXPRESSED DURING: 11 growth stages; CONTAINS InterPro DOMAIN/s: UDP-glucuronosyl/UDP-glucosyltra…	'17.4.1'	hormone metabolism.cytokinin.synthesis-degradation'	>XM_010911969.3 PREDICTED: Elaeis guineensis 7-deoxyloganetin glucosyltransferase (LOC105036203), mRNA
LOC105041939	2.79837	1.51251e-11	66.2285	192.35	182.023	25.7972	192.35	Hormone metabolism (Cytokinin biosynthesis)	Woo HH, et al. Genomics, 2007 Jul. PMID 17498920	LOC105041939	at1g22360	UDP-glucosyl transferase 85A2	UGT85A2	'(at1g22360 : 592.0) UDP-glucosyl transferase 85A2 (UGT85A2); FUNCTIONS IN: UDP-glycosyltransferase activity, transferase activity, transferring glycosyl groups, glucuronosyltransferase activity; INVOLVED IN: metabolic process; LOCATED IN: cellular_component unknown; EXPRESSED IN: 21 plant structures; EXPRESSED DURING: 11 growth stages; CONTAINS InterPro DOMAIN/s: UDP-glucuronosyl/UDP-glucosyltra…	'17.4.1'	'hormone metabolism.cytokinin.synthesis-degradation'	>XM_019849431.1 PREDICTED: Elaeis guineensis 7-deoxyloganetin glucosyltransferase (LOC105041939), mRNA
LOC105037126	1.66952	3.13577e-05	30.346	127.81	86.0519	37.5844	127.81	Hormone metabolism (Auxin Homeostasis)	Kinoshita PMID: 22960911 IAR3 hydrolyzes an inactive form of auxin (indole-3-acetic acid [IAA]-alanine) and releases bioactive auxin (IAA)	LOC105037126	at1g51760	IAA-amino acid conjugate hydrolase	IAR3	(at1g51760 : 543.0) encodes a member of the six Arabidopsis IAA-amino acid conjugate hydrolase subfamily and conjugates and conjugates IAA-Ala in vitro. Gene is expressed most strongly in roots, stems, and flowers.; IAA-ALANINE RESISTANT 3 (IAR3); FUNCTIONS IN: metallopeptidase activity, IAA-Ala conjugate hydrolase activity; INVOLVED IN: proteolysis, response to wounding; LOCATED IN: endoplasmic …	'17.2.1'	'hormone metabolism.auxin.synthesis-degradation'	>XM_010912853.3 PREDICTED: Elaeis guineensis IAA-amino acid hydrolase ILR1-like 1 (LOC105037126), transcript variant X1, mRNA
LOC105039328	1.53369	6.84938e-07	59.765	185.263	36.9331	60.2513	185.263	Hormone metabolism (Jasmonate biosynthesis)	PMID: 25482787; DDE2, DELAYED DEHISCENCE 2	LOC105039328	at5g42650	Allene oxide synthase	AOS/DDE2	(q7xys3|c74a2_orysa : 566.0) Cytochrome P450 74A2 (EC 4.2.1.92) (Allene oxide synthase 2) (Hydroperoxide dehydrase 2) - Oryza sativa (Rice) & (at5g42650 : 528.0) Encodes a member of the cytochrome p450 CYP74 gene family that functions as an allene oxide synthase. This enzyme catalyzes dehydration of the hydroperoxide to an unstable allene oxide in the JA biosynthetic pathway. It shows a dual cata…	'17.7.1.3'	'hormone metabolism.jasmonate.synthesis-degradation.allene oxidase synthase'	>XM_010915447.3 PREDICTED: Elaeis guineensis allene oxide synthase 2 (LOC105039328), mRNA
LOC105036760	1.95876	1.30217e-05	20.5402	65.3543	55.3195	15.851	65.3543	Hormone metabolism (Salicylic Acid Homeostasis)	Zhang PMID: 28899963	LOC105036760	at5g24530	Salicylic Acid 5-Hydroxylase/ DOWNY MILDEW RESISTANT 6	S5H/DMR6	'(at5g24530 : 126.0) Encodes a putative 2OG-Fe(II) oxygenase that is defense-associated but required for susceptibility to downy mildew.; DOWNY MILDEW RESISTANT 6 (DMR6); FUNCTIONS IN: oxidoreductase activity, acting on paired donors, with incorporation or reduction of molecular oxygen, 2-oxoglutarate as one donor, and incorporation of one atom each of oxygen into both donors, oxidoreductase acti…	'16.8.3'	'secondary metabolism.flavonoids.dihydroflavonols'	>XM_019847680.2 PREDICTED: Elaeis guineensis flavanone 3-dioxygenase 2 (LOC105036760), mRNA
LOC105036026	2.65646	7.20426e-09	3.26962	25.5656	10.6528	3.74987	25.5656	Hormone metabolism (Salicylic Acid Homeostasis)	PMID: 19958141	LOC105036026	at3g11480	S-adenosyl-L-methionine-dependent methyltransferases superfamily protein	BSMT1	(gnl|cdd|86349 : 364.0) no description available & (at3g11480 : 268.0) The gene encodes a SABATH methyltransferase that methylates both salicylic acid and benzoic acid. It is highly expressed in flowers, induced by biotic and abiotic stress and thought to be involved in direct defense mechanism.; BSMT1; CONTAINS InterPro DOMAIN/s: SAM dependent carboxyl methyltransferase (InterPro:IPR005299); BES…	'17.7.1.10'	'hormone metabolism.jasmonate.synthesis-degradation.jasmonate-O-methyltransferase'	>XM_010911762.2 PREDICTED: Elaeis guineensis anthranilate O-methyltransferase 1 (LOC105036026), mRNA
LOC105057118	3.36267	1.59562e-12	16.0311	152.268	44.6548	13.4753	152.268	Metabolism	x	LOC105057118	at4g37340	cytochrome P450	CYP81D3	'(at4g37340 : 244.0) member of CYP81D; "cytochrome P450, family 81, subfamily D, polypeptide 3" (CYP81D3); FUNCTIONS IN: electron carrier activity, monooxygenase activity, iron ion binding, oxygen binding, heme binding; INVOLVED IN: oxidation reduction; CONTAINS InterPro DOMAIN/s: Cytochrome P450 (InterPro:IPR001128), Cytochrome P450, conserved site (InterPro:IPR017972), Cytochrome P450, E-class,…	'26.10'	'misc.cytochrome P450'	>XM_010939595.3 PREDICTED: Elaeis guineensis cytochrome P450 81D11-like (LOC105057118), transcript variant X1, mRNA
LOC105037565	3.26534	2.6052e-05	17.9115	151.526	47.0131	14.2583	151.526	Metabolism	x	LOC105037565	at4g37340	cytochrome P450	CYP81D3	'(at4g37340 : 324.0) member of CYP81D; "cytochrome P450, family 81, subfamily D, polypeptide 3" (CYP81D3); FUNCTIONS IN: electron carrier activity, monooxygenase activity, iron ion binding, oxygen binding, heme binding; INVOLVED IN: oxidation reduction; CONTAINS InterPro DOMAIN/s: Cytochrome P450 (InterPro:IPR001128), Cytochrome P450, conserved site (InterPro:IPR017972), Cytochrome P450, E-class,…	'26.10'	'misc.cytochrome P450'	>XM_010913211.3 PREDICTED: Elaeis guineensis cytochrome P450 81D11 (LOC105037565), mRNA
LOC105051868	1.82853	4.05684e-07	11.6578	25.1203	25.9479	6.54963	25.9479	Metabolism (Carbohydrate, carbon partitioning/signaling)	PMID: 33378456	LOC105051868	at4g09510	Cytosolic invertase 2	CINV2	'(at4g09510 : 950.0) CINV2 appears to function as a neutral invertase based on the phenotype of a cinv1(AT1G35580)/cinv2 double mutant. It is predicted to be a cytosolic enzyme. CINV1, CINV2, and possibly other cytosolic invertases may play an important role in supplying carbon from sucrose to non-photosynthetic tissues.; cytosolic invertase 2 (CINV2); FUNCTIONS IN: sucrose alpha-glucosidase acti…	'2.2.1.3.1'	'major CHO metabolism.degradation.sucrose.invertases.neutral'	>XM_010932511.2 PREDICTED: Elaeis guineensis probable alkaline/neutral invertase D (LOC105051868), mRNA
LOC105033179	1.27261	0.00134537	16.9063	45.9514	19.7514	17.7137	45.9514	Metabolism (Carbohydrate)	x	LOC105033179	at3g07320	O-Glycosyl hydrolases family 17 protein	endo-1,3-beta-glucosidase A6	'(at3g07320 : 285.0) O-Glycosyl hydrolases family 17 protein; FUNCTIONS IN: cation binding, hydrolase activity, hydrolyzing O-glycosyl compounds, catalytic activity; INVOLVED IN: carbohydrate metabolic process; LOCATED IN: plant-type cell wall; EXPRESSED IN: 24 plant structures; EXPRESSED DURING: 15 growth stages; CONTAINS InterPro DOMAIN/s: X8 (InterPro:IPR012946), Glycoside hydrolase, catalytic…	'26.4.1'	'misc.beta 1,3 glucan hydrolases.glucan endo-1,3-beta-glucosidase'	>XM_010907867.3 PREDICTED: Elaeis guineensis probable glucan endo-1,3-beta-glucosidase A6 (LOC105033179), mRNA
LOC105054530	1.07329	5.35379e-06	12.7109	44.0188	3.11424	19.6733	44.0188	Metabolism (Carbohydrate)	PMID: 25858700 PMID: 22007864 (malate metabolism in stomatal closure)	LOC105054530	at4g37870	Phosphoenolpyruvate carboxykinase 1/PHOSPHOENOLPYRUVATE CARBOXYKINASE	PCK1/PEPCK	(q9slz0|pepck_maize : 1083.0) Phosphoenolpyruvate carboxykinase [ATP] (EC 4.1.1.49) (PEP carboxykinase) (Phosphoenolpyruvate carboxylase) (PEPCK) - Zea mays (Maize) & (at4g37870 : 1082.0) Encodes a putative phosphoenolpyruvate carboxykinase (ATP-dependent).; phosphoenolpyruvate carboxykinase 1 (PCK1); FUNCTIONS IN: phosphoenolpyruvate carboxykinase activity, purine nucleotide binding, phosphoenol…	'6.4'	'gluconeogenesis / glyoxylate cycle.PEPCK'	>XM_010936066.2 PREDICTED: Elaeis guineensis phosphoenolpyruvate carboxykinase (ATP) (LOC105054530), mRNA
LOC105043843	1.33959	7.18733e-11	15.0519	34.5786	33.2856	12.8367	34.5786	Metabolism (Fatty acid synthesis and elongation)	PMID 17557808 Andre C, et al. Plant Cell, 2007 Involved in seed oil biosynthesis, lipid metabolism	LOC105043843	at1g32440	plastidial pyruvate kinase 3	PKp3	'(q40546|kpyg_tobac : 782.0) Pyruvate kinase isozyme G, chloroplast precursor (EC 2.7.1.40) - Nicotiana tabacum (Common tobacco) & (at1g32440 : 746.0) encodes a chloroplast pyruvate kinase beta subunit. The enzyme is less active than the other chloroplast pyruvate kinase beta subunit encoded by AT5G52920. Involved in seed oil biosynthesis. Can partially complement the AT5G52920 mutant.; plastidia…	'11.1.30'	lipid metabolism.FA synthesis and FA elongation.pyruvate kinase'	>XM_010921561.3 PREDICTED: Elaeis guineensis pyruvate kinase isozyme G, chloroplastic (LOC105043843), mRNA
LOC105041062	2.31301	1.79168e-07	14.7135	65.8401	46.067	12.3569	65.8401	Metabolism (lipid degradation)	fuction not known	LOC105041062	at5g16080	carboxyesterase 17	CXE17	(at5g16080 : 332.0) carboxyesterase 17 (CXE17); FUNCTIONS IN: hydrolase activity; INVOLVED IN: metabolic process; LOCATED IN: cellular_component unknown; EXPRESSED IN: 11 plant structures; EXPRESSED DURING: 4 anthesis, petal differentiation and expansion stage; CONTAINS InterPro DOMAIN/s: Lipase, GDXG, active site (InterPro:IPR002168), Alpha/beta hydrolase fold-3 (InterPro:IPR013094); BEST Arabid…	'11.9.3.2'	lipid metabolism.lipid degradation.lysophospholipases.carboxylesterase'	>XM_010917853.3 PREDICTED: Elaeis guineensis probable carboxylesterase 17 (LOC105041062), mRNA
LOC105036974	1.30323	0.00966776	12.5718	48.2009	21.7839	18.5179	48.2009	Metabolism (Response to oxidative stress)	x	LOC105036974	at1g71695	Peroxidase superfamily protein	Peroxidase 12	'(at1g71695 : 146.0) Peroxidase superfamily protein; FUNCTIONS IN: peroxidase activity, heme binding; INVOLVED IN: response to oxidative stress, oxidation reduction; LOCATED IN: cell wall, vacuole, membrane, plant-type cell wall; EXPRESSED IN: 23 plant structures; EXPRESSED DURING: 13 growth stages; CONTAINS InterPro DOMAIN/s: Haem peroxidase (InterPro:IPR010255), Plant peroxidase (InterPro:IPR00…	'26.12'	'misc.peroxidases'	>XM_010912689.3 PREDICTED: Elaeis guineensis peroxidase 12-like (LOC105036974), mRNA
LOC105054147	2.25957	3.20558e-06	13.3786	45.3283	32.5503	8.77031	45.3283	Metabolsm (Phenylalanine biosynthesis/ROS homeostasis)	PubMed ID 27540109 Para et al. ROS homeostasis and cotyledon development	LOC105054147	at2g27820	AROGENATE DEHYDRATASE 3	ADT3	(at2g27820 : 259.0) Encodes a plastid-localized arogenate dehydratase involved in phenylalanine biosynthesis. Not less than six genes encoding ADT were identi&#64257;ed in the Arabidopsis genome: ADT1 [At1g11790]; ADT2 [At3g07630]; ADT3 [At2g27820]; ADT4 [At3g44720]; ADT5 [At5g22630]; and ADT6 [At1g08250].; prephenate dehydratase 1 (PD1); CONTAINS InterPro DOMAIN/s: Prephenate dehydratase (InterP…	'13.1.6.3.1'	'amino acid metabolism.synthesis.aromatic aa.phenylalanine.arogenate dehydratase / prephenate dehydratase'	>XM_010935589.2 PREDICTED: Elaeis guineensis arogenate dehydratase 3, chloroplastic (LOC105054147), mRNA
LOC105053698	2.46073	3.83251e-16	20.1749	43.579	61.2652	7.45145	61.2652	Post-translational regulation	x	LOC105053698	at5g22850	Eukaryotic aspartyl protease family protein	Aspartyl protease	'(at5g22850 : 518.0) Eukaryotic aspartyl protease family protein; FUNCTIONS IN: aspartic-type endopeptidase activity; INVOLVED IN: proteolysis; LOCATED IN: endomembrane system; EXPRESSED IN: 23 plant structures; EXPRESSED DURING: 13 growth stages; CONTAINS InterPro DOMAIN/s: Peptidase aspartic (InterPro:IPR021109), Peptidase aspartic, catalytic (InterPro:IPR009007), Peptidase A1 (InterPro:IPR0014…	'29.5.4'	'protein.degradation.aspartate protease'	>XM_010934956.3 PREDICTED: Elaeis guineensis aspartic proteinase-like protein 2 (LOC105053698), mRNA
LOC105051814	1.15307	1.16854e-06	11.0589	22.8046	19.3374	9.62285	22.8046	Post-translational regulation	x	LOC105051814	at4g33490	Eukaryotic aspartyl protease family protein	Aspartyl protease	'(at4g33490 : 430.0) Eukaryotic aspartyl protease family protein; FUNCTIONS IN: aspartic-type endopeptidase activity; INVOLVED IN: proteolysis; LOCATED IN: endomembrane system; EXPRESSED IN: 22 plant structures; EXPRESSED DURING: 13 growth stages; CONTAINS InterPro DOMAIN/s: Peptidase aspartic (InterPro:IPR021109), Peptidase aspartic, catalytic (InterPro:IPR009007), Peptidase A1 (InterPro:IPR0014…	'29.5.4'	'protein.degradation.aspartate protease'	>XM_029266640.1 PREDICTED: Elaeis guineensis aspartic proteinase Asp1 (LOC105051814), mRNA
LOC105032213	1.92859	0.00273315	31.5672	123.492	100.461	29.6477	123.492	Post-translational regulation (Regulates protein redox state/Jasmonate response)	PMID: 27624344 (GRX480 interacts with TGA factors and suppresses JA-responsive PDF1.2 transcription)	LOC105032213	at1g28480	Glutaredoxin	GRX480/ROXY19	(gnl|cdd|36963 : 98.4) no description available & (at1g28480 : 81.3) Encodes GRX480, a member of the glutaredoxin family that regulates protein redox state. GRX480 interacts with TGA factors and suppresses JA-responsive PDF1.2 transcription. GRX480 transcription is SA-inducible and requires NPR1. Maybe involved in SA/JA cross-talk.; GRX480; FUNCTIONS IN: electron carrier activity, protein disulfi…	'21.4'	'redox.glutaredoxins'	>XM_010906590.3 PREDICTED: Elaeis guineensis monothiol glutaredoxin-S3-like (LOC105032213), mRNA
LOC105038143	1.14259	0.000563521	49.7595	121.593	61.4175	51.1794	121.593	Signal transduction (auxin transport/abiotic stress)	PMID: 19187042 (auxin transport and consequently in root development, as well as in the salt-stress response, by regulating the expression of genes)	LOC105038143	at4g30960	CBL-INTERACTING PROTEIN KINASE 6/SOS3-interacting protein 3	CIPK6/SIP3	'(at4g30960 : 540.0) Encodes CBL-interacting protein kinase 6 (CIPK6). Required for development and salt tolerance.; SOS3-interacting protein 3 (SIP3); FUNCTIONS IN: protein serine/threonine kinase activity, protein kinase activity, kinase activity, ATP binding; INVOLVED IN: in 6 processes; LOCATED IN: cellular_component unknown; EXPRESSED IN: 22 plant structures; EXPRESSED DURING: 13 growth stag…	'29.4'	'protein.postranslational modification'	>XM_010913855.3 PREDICTED: Elaeis guineensis CBL-interacting protein kinase 6 (LOC105038143), mRNA
LOC105061016	1.89997	1.00415e-11	38.379	124.026	37.1777	30.8102	124.026	Signal transduction	PMID: 20811905 (required for proper germination speed and tolerance to oxidative stress in Arabidopsis thaliana)	LOC105061016	at1g09970	Leucine-rich receptor-like protein kinase family protein	LRR XI-23/RLK7	'(at1g09970 : 924.0) RLK7 belongs to a leucine-rich repeat class of receptor-likekinase (LRR-RLKs). It is involved in the control of germination speed and the tolerance to oxidant stress.; LRR XI-23; FUNCTIONS IN: protein serine/threonine kinase activity, protein kinase activity, kinase activity, ATP binding; INVOLVED IN: protein amino acid phosphorylation, transmembrane receptor protein tyrosine…	'30.2.11'	'signalling.receptor kinases.leucine rich repeat XI'	>XM_010944929.3 PREDICTED: Elaeis guineensis receptor-like protein kinase 7 (LOC105061016), mRNA
LOC105057333	1.02548	0.00296066	40.2113	103.778	214.048	47.2332	214.048	Signal transduction (calcium)	PMID: 9678579 (NaCl stress)	LOC105057333	at5g49480	Ca2+-binding protein 1	CP1	'(at5g49480 : 114.0) AtCP1 encodes a novel Ca2+-binding protein, which shares sequence similarities with calmodulins. The expression of AtCP1 is induced by NaCl.; Ca2+-binding protein 1 (CP1); FUNCTIONS IN: calcium ion binding; INVOLVED IN: hyperosmotic salinity response; LOCATED IN: cytosol; EXPRESSED IN: 25 plant structures; EXPRESSED DURING: 14 growth stages; CONTAINS InterPro DOMAIN/s: EF-Han…	'30.3'	'signalling.calcium'	>XM_010939928.3 PREDICTED: Elaeis guineensis calcium-binding protein CP1 (LOC105057333), mRNA
LOC105042206	1.8356	4.41098e-08	164.479	413.619	774	108.946	774	Signal transduction (calcium)	PMID: 20554213 (heat response)	LOC105042206	at2g27030	Calmodulin 5	CAM5	(p27164|calm3_pethy : 229.0) Calmodulin-related protein - Petunia hybrida (Petunia) & (at2g27030 : 226.0) encodes a calmodulin that has higher affinity to kinesin-like calmodulin binding motor protein than CAM4 or CAM6.; calmodulin 5 (CAM5); FUNCTIONS IN: calcium ion binding; LOCATED IN: plasma membrane; EXPRESSED IN: 23 plant structures; EXPRESSED DURING: 16 growth stages; CONTAINS InterPro DOMA…	'30.3'	'signalling.calcium'	>XM_010919328.3 PREDICTED: Elaeis guineensis calmodulin (LOC105042206), mRNA
LOC105046031	1.64259	1.92389e-05	83.9918	222.29	176.482	66.8659	222.29	Signal transduction (calcium)	PMID: 16240180 (host defense against Pseudomonas syringae pv. Tomato)	LOC105046031	at4g20780	calmodulin like 42	CML42	'(at4g20780 : 173.0) Calcium sensor involved in trichome branching.; calmodulin like 42 (CML42); FUNCTIONS IN: calcium ion binding; INVOLVED IN: trichome branching; LOCATED IN: cellular_component unknown; EXPRESSED IN: 23 plant structures; EXPRESSED DURING: 13 growth stages; CONTAINS InterPro DOMAIN/s: EF-Hand 1, calcium-binding site (InterPro:IPR018247), EF-HAND 2 (InterPro:IPR018249), EF-hand-l…	'30.3'	'signalling.calcium'	>XM_010924514.3 PREDICTED: Elaeis guineensis calcium-binding protein CML42 (LOC105046031), mRNA
LOC105051034	2.21706	5.95109e-07	66.0269	192.365	158.048	38.0349	192.365	Signal transduction (Defense)	PMID: 20413097 (triggers cytoplasmic immune receptor RPS5-specified effector-triggered immunity (ETI)	LOC105051034	at5g13160	Protein kinase superfamily protein	PBS1	'(at5g13160 : 670.0) Mutant is defective in perception of Pseudomonas syringae avirulence gene avrPphB. Encodes a putative serine-threonine kinase.; avrPphB susceptible 1 (PBS1); FUNCTIONS IN: protein binding, protein serine/threonine kinase activity, kinase activity; INVOLVED IN: defense response to bacterium, incompatible interaction, protein amino acid autophosphorylation, N-terminal protein m…	'29.4.1.57'	'protein.postranslational modification.kinase.receptor like cytoplasmatic kinase VII'	>XM_010931299.2 PREDICTED: Elaeis guineensis serine/threonine-protein kinase PBS1 (LOC105051034), mRNA
LOC105034064	1.37677	1.23656e-12	11.5212	23.5191	15.7444	9.02159	23.5191	Signal transduction (Defense)	x	LOC105034064	at4g21390	S-locus lectin protein kinase family protein	B120	(at4g21390 : 670.0) B120; FUNCTIONS IN: protein serine/threonine kinase activity, sugar binding, protein kinase activity, ATP binding; INVOLVED IN: protein amino acid phosphorylation, recognition of pollen; LOCATED IN: plasma membrane; EXPRESSED IN: 13 plant structures; EXPRESSED DURING: 8 growth stages; CONTAINS InterPro DOMAIN/s: Curculin-like (mannose-binding) lectin (InterPro:IPR001480), PAN-…	'29.4'	'protein.postranslational modification'	>XM_010909083.3 PREDICTED: Elaeis guineensis G-type lectin S-receptor-like serine/threonine-protein kinase SD1-13 (LOC105034064), transcript variant X1, mRNA
LOC105032774	1.60172	8.49774e-05	8.79033	22.3351	20.2022	6.83953	22.3351	Signal transduction (Defense)	PMID: 29440595 (Regulates Immunity in Arabidopsis)	LOC105032774	at5g66850	Mitogen-activated protein kinase kinase kinase 5	MAPKKK5	'(at5g66850 : 439.0) member of MEKK subfamily; mitogen-activated protein kinase kinase kinase 5 (MAPKKK5); FUNCTIONS IN: protein serine/threonine kinase activity, protein kinase activity, kinase activity, ATP binding; INVOLVED IN: protein amino acid phosphorylation; LOCATED IN: plasma membrane; EXPRESSED IN: 22 plant structures; EXPRESSED DURING: 15 growth stages; CONTAINS InterPro DOMAIN/s: Prot…	'30.6'	'signalling.MAP kinases'	>XM_010907335.3 PREDICTED: Elaeis guineensis mitogen-activated protein kinase kinase kinase 5 (LOC105032774), mRNA
LOC105040520	1.93906	7.73009e-09	41.2461	109.837	67.8615	26.4235	109.837	Signal transduction (Glucose sensor)	PMID: 33909299	LOC105040520	at4g29130	Hexokinase 1	HXK1	(q2knb9|hxk2_orysa : 647.0) Hexokinase-2 (EC 2.7.1.1) (Hexokinase-3) - Oryza sativa (Rice) & (at4g29130 : 617.0) Encodes a hexokinase (HXK1) in the plant glucose-signaling network. Functions as a glucose sensor to interrelate nutrient, light, and hormone signaling networks for controlling growth and development in response to the changing environment.; hexokinase 1 (HXK1); FUNCTIONS IN: fructokin…	'2.2.1.4'	'major CHO metabolism.degradation.sucrose.hexokinase'	>XM_010917077.3 PREDICTED: Elaeis guineensis hexokinase-2 (LOC105040520), mRNA
LOC105053223	1.40353	0.000452939	6.89906	36.126	18.8344	12.7923	36.126	Signal transduction (light to hormone homeostasis)	PMID: 15908590 (Ox results in lack of anther dehiscence)	LOC105053223	at2g02850	Plantacyanin	ARPN	(p60496|babl_lillo : 127.0) Chemocyanin precursor (Basic blue protein) (Plantacyanin) - Lilium longiflorum (Trumpet lily) & (at2g02850 : 124.0) Encodes plantacyanin one of blue copper proteins. Involved in anther development and pollination. Expressed in the transmitting tract of the pistil.; plantacyanin (ARPN); FUNCTIONS IN: electron carrier activity, copper ion binding; INVOLVED IN: pollinatio…	'26.19'	'misc.plastocyanin-like'	>XM_010934315.3 PREDICTED: Elaeis guineensis basic blue protein (LOC105053223), mRNA
LOC105058167	3.61363	3.6452e-05	17.5306	152.341	72.1718	11.3921	152.341	Transcription Factor	PMID: 21223395 (transcription factors contribute to susceptibility to the cyst nematode Heterodera schachtii)	LOC105058167	at4g37850	Basic helix-loop-helix (bHLH) DNA-binding superfamily protein	bHLH	'(at4g37850 : 192.0) basic helix-loop-helix (bHLH) DNA-binding superfamily protein; FUNCTIONS IN: DNA binding, sequence-specific DNA binding transcription factor activity; INVOLVED IN: regulation of transcription; LOCATED IN: nucleus; CONTAINS InterPro DOMAIN/s: Helix-loop-helix DNA-binding domain (InterPro:IPR001092), Helix-loop-helix DNA-binding (InterPro:IPR011598); BEST Arabidopsis thaliana p…	'27.3.6'	RNA.regulation of transcription.bHLH,Basic Helix-Loop-Helix family'	>XM_010941003.3 PREDICTED: Elaeis guineensis transcription factor bHLH18 (LOC105058167), transcript variant X1, mRNA
LOC105043978	1.0767	0.000232153	10.9804	24.2646	13.6684	10.7524	24.2646	Transcription Factor (organ abscission)	PMID: 32484317 (Ox increases ABA, ROS, and leaf abscission)	LOC105043978	at2g34140	Dof-type zinc finger DNA-binding family protein/CYCLING DOF FACTOR 4	DOF/CDF4	(at2g34140 : 117.0) Dof-type zinc finger DNA-binding family protein; FUNCTIONS IN: DNA binding, sequence-specific DNA binding transcription factor activity; INVOLVED IN: regulation of transcription; LOCATED IN: cellular_component unknown; EXPRESSED IN: hypocotyl, root, flower, stamen; EXPRESSED DURING: 4 anthesis, petal differentiation and expansion stage; CONTAINS InterPro DOMAIN/s: Zinc finger,…	'27.3.8'	'RNA.regulation of transcription.C2C2(Zn) DOF zinc finger family'	>XM_010921737.2 PREDICTED: Elaeis guineensis dof zinc finger protein 5 (LOC105043978), mRNA
LOC105043735	1.48964	4.00478e-08	66.1288	180.065	95.5593	59.3761	180.065	Transcription Factor (balancer between cambium-driven growth and stress sensing)	Hoang 2020 PubMed ID 32531282 Ogawa T, et al. Ann Bot, 2007 Feb. PMID 17204538; Yang S, et al. FEBS J, 2009 Dec. PMID 19878300;	LOC105043735	at4g17500	ethylene responsive element binding factor 1	ERF-1	(at4g17500 : 145.0) Encodes a member of the ERF (ethylene response factor) subfamily B-3 of ERF/AP2 transcription factor family (ATERF-1). The protein contains one AP2 domain. There are 18 members in this subfamily including ATERF-1, ATERF-2, AND ATERF-5.; ethylene responsive element binding factor 1 (ERF-1); CONTAINS InterPro DOMAIN/s: DNA-binding, integrase-type (InterPro:IPR016177), Pathogenes…	'17.5.2'	'hormone metabolism.ethylene.signal transduction'	>XM_010921411.3 PREDICTED: Elaeis guineensis ethylene-responsive transcription factor 2 (LOC105043735), mRNA
LOC105053951	1.91023	1.23635e-09	66.4687	146.904	71.798	36.7201	146.904	Transcription Factor (balancer between cambium-driven growth and stress sensing)	Hoang 2020 PubMed ID 32531282 Ogawa T, et al. Ann Bot, 2007 Feb. PMID 17204538; Yang S, et al. FEBS J, 2009 Dec. PMID 19878300;	LOC105053951	at4g17500	ethylene responsive element binding factor 1	ERF-1	(at4g17500 : 149.0) Encodes a member of the ERF (ethylene response factor) subfamily B-3 of ERF/AP2 transcription factor family (ATERF-1). The protein contains one AP2 domain. There are 18 members in this subfamily including ATERF-1, ATERF-2, AND ATERF-5.; ethylene responsive element binding factor 1 (ERF-1); CONTAINS InterPro DOMAIN/s: DNA-binding, integrase-type (InterPro:IPR016177), Pathogenes…	'17.5.2'	'hormone metabolism.ethylene.signal transduction'	>XM_010935301.3 PREDICTED: Elaeis guineensis ethylene-responsive transcription factor 2 (LOC105053951), mRNA
LOC105033708	1.3986	2.83858e-06	33.7364	111.441	2.53485	39.4525	111.441	Transcription Factor (Development)	PMID: 31868910; PMID: 31148289	LOC105033708	at2g16060	HB1 Transcription Factor	HB1	(o04985|hbl2_orysa : 241.0) Non-symbiotic hemoglobin 2 (rHb2) (ORYsa GLB1b) - Oryza sativa (Rice) & (at2g16060 : 219.0) Encodes a class 1 nonsymbiotic hemoglobin induced by low oxygen levels with very high oxygen affinity. It is not likely to be a hemoglobin transporter because of its extremely high affinity for oxygen.; hemoglobin 1 (HB1); FUNCTIONS IN: oxygen binding; INVOLVED IN: response to h…	'21.3'	'redox.heme'	>XM_010908610.3 PREDICTED: Elaeis guineensis non-symbiotic hemoglobin 1 (LOC105033708), mRNA
LOC105047615	1.19185	0.000215333	16.5967	40.9668	25.1832	16.8577	40.9668	Transcription Factor (JA regulator)	PMID: 23852442 (Negative Regulator of Jasmonate Responses in Arabidopsis) Sasaki-Sekimoto 2013	LOC105047615	at1g01260	Basic helix-loop-helix (bHLH) DNA-binding superfamily protein (JASMONATE-ASSOCIATED MYC2-LIKE2, JAM2)	JAM2	'(at1g01260 : 249.0) basic helix-loop-helix (bHLH) DNA-binding superfamily protein; FUNCTIONS IN: DNA binding, sequence-specific DNA binding transcription factor activity; INVOLVED IN: regulation of transcription; LOCATED IN: nucleus; EXPRESSED IN: 24 plant structures; EXPRESSED DURING: 15 growth stages; CONTAINS InterPro DOMAIN/s: Helix-loop-helix DNA-binding domain (InterPro:IPR001092), Helix-l…	'27.3.6'	'RNA.regulation of transcription.bHLH,Basic Helix-Loop-Helix family'	>XM_010926613.3 PREDICTED: Elaeis guineensis transcription factor bHLH13-like (LOC105047615), mRNA
LOC105042036	2.23251	9.72158e-08	94.4773	351.264	314.975	68.5185	351.264	Transcription Factor (JA regulator)	PMID: 32245790 Major 2020 (Jasmonate Defense)	LOC105042036	at1g19180	Jasmonate-zim-domain protein 1	JAZ1	'(at1g19180 : 112.0) JAZ1 is a nuclear-localized protein involved in jasmonate signaling. JAZ1 transcript levels rise in response to a jasmonate stimulus. JAZ1 can interact with the COI1 F-box subunit of an SCF E3 ubiquitin ligase in a yeast-two-hybrid assay only in the presence of jasmonate-isoleucine (JA-ILE) or coronatine. Application of jasmonate methyl ester to Arabidopsis roots reduces the …	'17.7.2'	'hormone metabolism.jasmonate.signal transduction'	>XM_010919140.3 PREDICTED: Elaeis guineensis protein TIFY 10a (LOC105042036), mRNA
LOC105051062	1.52887	0.00154055	2.21275	12.2052	33.1375	3.92389	33.1375	Transcription Factor (JA regulator)	PMID: 25103816 (Low red : far-red ratios reduce jasmonate sensitivity in Arabidopsis seedlings by promoting DELLA degradation and increasing JAZ10 stability) Leone 2014	LOC105051062	at5g13220	Jasmonate-zim-domain protein 10	JAZ10	(at5g13220 : 85.9) jasmonate-zim-domain protein 10; FUNCTIONS IN: protein binding; INVOLVED IN: response to jasmonic acid stimulus, regulation of systemic acquired resistance, response to wounding; EXPRESSED IN: 21 plant structures; EXPRESSED DURING: 11 growth stages; CONTAINS InterPro DOMAIN/s: Tify (InterPro:IPR010399); Has 28 Blast hits to 28 proteins in 8 species: Archae - 0; Bacteria - 0; Me…	'35.2'	'not assigned.unknown'	>XM_010931338.3 PREDICTED: Elaeis guineensis protein TIFY 9 (LOC105051062), mRNA
LOC105053062	1.83302	4.48599e-08	31.6345	110.327	156.384	28.4511	156.384	Transcription Factor (JA regulator)	PMID: 22173100 (Jasmonate-Dependent Activation by MYC TranscriptionFactors and Repression by JAZ Proteins) Figueroa, P., and Browse, J. (2012).	LOC105053062	at1g74950	Jasmonate-zim-domain protein 2	JAZ2	'(at1g74950 : 115.0) TIFY10B; CONTAINS InterPro DOMAIN/s: Tify (InterPro:IPR010399), CCT domain-like (InterPro:IPR018467); BEST Arabidopsis thaliana protein match is: jasmonate-zim-domain protein 1 (TAIR:AT1G19180.1); Has 432 Blast hits to 427 proteins in 29 species: Archae - 0; Bacteria - 0; Metazoa - 0; Fungi - 0; Plants - 432; Viruses - 0; Other Eukaryotes - 0 (source: NCBI BLink). & (reliabil…	'17.7.2'	'hormone metabolism.jasmonate.signal transduction'	>XM_010934082.3 PREDICTED: Elaeis guineensis protein TIFY 10a (LOC105053062), mRNA
LOC105058608	1.80235	2.64006e-05	306.039	895.701	1039.01	234.523	1039.01	Transcription Factor (JA regulator)	PMID: 22173100 (Jasmonate-Dependent Activation by MYC TranscriptionFactors and Repression by JAZ Proteins) Figueroa, P., and Browse, J. (2012).	LOC105058608	at1g74950	JASMONATE-ZIM-DOMAIN PROTEIN 2/TIFY domain/Divergent CCT motif family protein	JAZ2/TIFY10B	'(at1g74950 : 135.0) TIFY10B; CONTAINS InterPro DOMAIN/s: Tify (InterPro:IPR010399), CCT domain-like (InterPro:IPR018467); BEST Arabidopsis thaliana protein match is: jasmonate-zim-domain protein 1 (TAIR:AT1G19180.1); Has 432 Blast hits to 427 proteins in 29 species: Archae - 0; Bacteria - 0; Metazoa - 0; Fungi - 0; Plants - 432; Viruses - 0; Other Eukaryotes - 0 (source: NCBI BLink). & (reliabil…	'35.2'	'not assigned.unknown'	>XM_010941583.3 PREDICTED: Elaeis guineensis protein TIFY 10a (LOC105058608), mRNA
LOC105046069	2.20578	2.90861e-12	239.501	585.234	478.243	118.134	585.234	Transcription Factor (Senescence/ROS)	PMID: 27388337; Senescence/ROS	LOC105046069	at1g77450	NAC domain containing protein 32	NAC032	(q52qh4|nac68_orysa : 337.0) NAC domain-containing protein 68 (ONAC068) - Oryza sativa (Rice) & (at1g77450 : 259.0) NAC domain containing protein 32 (NAC032); FUNCTIONS IN: sequence-specific DNA binding transcription factor activity; INVOLVED IN: multicellular organismal development, regulation of transcription; LOCATED IN: cellular_component unknown; EXPRESSED IN: 16 plant structures; EXPRESSED …	'27.3.27'	'RNA.regulation of transcription.NAC domain transcription factor family'	>XM_010924566.3 PREDICTED: Elaeis guineensis NAC domain-containing protein 68 (LOC105046069), mRNA
LOC105044904	1.94881	7.33258e-07	37.585	185.404	102.256	45.1712	185.404	Transcription Factor	PMID: 24363315 (NAC transcription factor speedy hyponastic growth (SHYG)	LOC105044904	at3g04070	NAC domain containing protein 47	NAC047	'(at3g04070 : 281.0) NAC domain containing protein 47 (NAC047); FUNCTIONS IN: sequence-specific DNA binding transcription factor activity; INVOLVED IN: multicellular organismal development, regulation of transcription; LOCATED IN: cellular_component unknown; EXPRESSED IN: 16 plant structures; EXPRESSED DURING: 7 growth stages; CONTAINS InterPro DOMAIN/s: No apical meristem (NAM) protein (InterPro…	'27.3.27'	'RNA.regulation of transcription.NAC domain transcription factor family'	>XM_010922987.3 PREDICTED: Elaeis guineensis NAC domain-containing protein 2 (LOC105044904), mRNA
LOC105061460	2.13329	5.26272e-11	26.9268	88.2847	77.6726	18.8637	88.2847	Transcription Factor	PMID: 27866313; PMID: 26243618	LOC105061460	at5g08520	MYB-related transcription factor	MYB1	'(at5g08520 : 142.0) Duplicated homeodomain-like superfamily protein; CONTAINS InterPro DOMAIN/s: Molecular chaperone, heat shock protein, Hsp40, DnaJ (InterPro:IPR015609), SANT, eukarya (InterPro:IPR017884), Myb-like DNA-binding domain, SHAQKYF class (InterPro:IPR006447), SANT, DNA-binding (InterPro:IPR001005), Myb, DNA-binding (InterPro:IPR014778), Homeodomain-like (InterPro:IPR009057), HTH tra…	'27.3.26'	'RNA.regulation of transcription.MYB-related transcription factor family'	>XM_010945513.3 PREDICTED: Elaeis guineensis transcription factor SRM1 (LOC105061460), mRNA
LOC105044389	2.29541	1.64734e-17	14.9172	36.8651	13.5071	6.92235	36.8651	Transcriptional regulation (DNA binding)	Telomere repeat binding factor-like DNA-binding domains of the SANT/myb-like family	LOC105044389	at1g07540	Telomere repeat binding factor-like DNA-binding	TRFL2	(at1g07540 : 286.0) Arabidopsis thaliana telomere-binding protein, putative (At1g07540); TRF-like 2 (TRFL2); FUNCTIONS IN: DNA binding; INVOLVED IN: regulation of transcription; EXPRESSED IN: petal, leaf whorl, flower; EXPRESSED DURING: 4 anthesis, petal differentiation and expansion stage; CONTAINS InterPro DOMAIN/s: SANT, DNA-binding (InterPro:IPR001005), Homeodomain-like (InterPro:IPR009057), …	'27.3.25'	'RNA.regulation of transcription.MYB domain transcription factor family'	>XM_010922266.2 PREDICTED: Elaeis guineensis telomere repeat-binding protein 5 (LOC105044389), transcript variant X5, mRNA
LOC105041629	1.12713	0.00180972	8.91714	21.6104	4.79948	9.49078	21.6104	Transcription Factor (Development)	PMID: 24389814 (WIND1-mediated signaling cascade to promote cell dedifferentiation)	LOC105041629	at1g78080	Wound induced dedifferentiation/Related to AP2 4	WIND1/RAP2.4 (ERF)	'(at1g78080 : 183.0) Encodes a member of the DREB subfamily A-6 of ERF/AP2 transcription factor family (RAP2.4). The protein contains one AP2 domain. Role in mediating light and ethylene signaling.; related to AP2 4 (RAP2.4); CONTAINS InterPro DOMAIN/s: DNA-binding, integrase-type (InterPro:IPR016177), Pathogenesis-related transcriptional factor/ERF, DNA-binding (InterPro:IPR001471); BEST Arabido…	'27.3.3'	'RNA.regulation of transcription.AP2/EREBP, APETALA2/Ethylene-responsive element binding protein family'	>XM_010918593.3 PREDICTED: Elaeis guineensis ethylene-responsive transcription factor RAP2-4 (LOC105041629), mRNA
LOC105060191	2.09508	8.12525e-11	70.8378	317.028	364.322	68.971	364.322	Transcription Factor (Stress/ABA signalling)	PMID: 24078667 (ABA signalling)	LOC105060191	at1g80840	WRKY DNA-binding protein 40	WRKY40	'(at1g80840 : 215.0) Pathogen-induced transcription factor. Binds W-box sequences in vitro. Forms protein complexes with itself and with WRKY40 and WRKY60. Coexpression with WRKY18 or WRKY60 made plants more susceptible to both P. syringae and B. cinerea. WRKY18, WRKY40, and WRKY60 have partially redundant roles in response to the hemibiotrophic bacterial pathogen Pseudomonas syringae and the nec…	'27.3.32'	'RNA.regulation of transcription.WRKY domain transcription factor family'	>XM_010943799.3 PREDICTED: Elaeis guineensis WRKY transcription factor WRKY76 (LOC105060191), mRNA
LOC105051963	2.75212	3.65014e-16	30.9199	135.179	160.01	18.4177	160.01	Transcription Factor (Stress/ABA signalling)	PMID: 24078667 (ABA signalling)	LOC105051963	at1g80840	WRKY DNA-binding protein 40	WRKY40	'(at1g80840 : 176.0) Pathogen-induced transcription factor. Binds W-box sequences in vitro. Forms protein complexes with itself and with WRKY40 and WRKY60. Coexpression with WRKY18 or WRKY60 made plants more susceptible to both P. syringae and B. cinerea. WRKY18, WRKY40, and WRKY60 have partially redundant roles in response to the hemibiotrophic bacterial pathogen Pseudomonas syringae and the nec…	'27.3.32'	'RNA.regulation of transcription.WRKY domain transcription factor family'	>XM_010932625.3 PREDICTED: Elaeis guineensis WRKY transcription factor WRKY71 (LOC105051963), mRNA
LOC105048220	1.27077	0.00364578	6.0118	14.2164	43.2631	5.40762	43.2631	Transcription Factor (Development/ABA)	PMID: 24946881 (Activates ABI3 expression, and hence of seed dormancy)	LOC105048220	at4g11070	WRKY family transcription factor 41	WRKY41	'(at4g11070 : 135.0) member of WRKY Transcription Factor; Group III; WRKY41; FUNCTIONS IN: sequence-specific DNA binding transcription factor activity; INVOLVED IN: regulation of transcription, DNA-dependent, regulation of transcription; CONTAINS InterPro DOMAIN/s: DNA-binding WRKY (InterPro:IPR003657); BEST Arabidopsis thaliana protein match is: WRKY family transcription factor (TAIR:AT4G23810.1…	'27.3.32'	'RNA.regulation of transcription.WRKY domain transcription factor family'	>XM_010927461.3 PREDICTED: Elaeis guineensis probable WRKY transcription factor 41 (LOC105048220), transcript variant X1, mRNA
LOC105047232	1.32862	0.000660567	8.69534	43.8102	43.3112	16.1341	43.8102	Transcription Factor (Development)	PMID: 29272465 (hastens flowering)	LOC105047232	at1g29860	WRKY DNA-binding protein 71	WRKY71	(at1g29860 : 152.0) member of WRKY Transcription Factor; Group II-c; WRKY DNA-binding protein 71 (WRKY71); FUNCTIONS IN: sequence-specific DNA binding transcription factor activity; INVOLVED IN: regulation of transcription, DNA-dependent, regulation of transcription; EXPRESSED IN: stem; CONTAINS InterPro DOMAIN/s: DNA-binding WRKY (InterPro:IPR003657), Transcription factor, WRKY group IIc (InterP…	'27.3.32'	'RNA.regulation of transcription.WRKY domain transcription factor family'	>XM_010926052.3 PREDICTED: Elaeis guineensis WRKY transcription factor 71 (LOC105047232), mRNA
LOC105056987	1.42225	0.00128428	27.7928	79.0476	58.2873	27.2102	79.0476	Transcription Factor	PMID: 30724232	LOC105056987	at2g28710	C2H2-type zinc finger family protein	ZAT12-like	'(at2g28710 : 113.0) C2H2-type zinc finger family protein; FUNCTIONS IN: sequence-specific DNA binding transcription factor activity, zinc ion binding, nucleic acid binding; INVOLVED IN: regulation of transcription; LOCATED IN: intracellular; EXPRESSED IN: 8 plant structures; EXPRESSED DURING: 4 anthesis; CONTAINS InterPro DOMAIN/s: Zinc finger, C2H2-like (InterPro:IPR015880), Zinc finger, C2H2-t…	'27.3.11'	'RNA.regulation of transcription.C2H2 zinc finger family'	>XM_010939398.3 PREDICTED: Elaeis guineensis zinc finger protein ZAT12-like (LOC105056987), mRNA
LOC105044471	2.19503	4.74209e-06	3.45883	16.9966	19.6173	3.43362	19.6173	Transcription Factor	PMID: 30724232	LOC105044471	at2g28710	C2H2-type zinc finger family protein	ZAT12-like	'(at2g28710 : 113.0) C2H2-type zinc finger family protein; FUNCTIONS IN: sequence-specific DNA binding transcription factor activity, zinc ion binding, nucleic acid binding; INVOLVED IN: regulation of transcription; LOCATED IN: intracellular; EXPRESSED IN: 8 plant structures; EXPRESSED DURING: 4 anthesis; CONTAINS InterPro DOMAIN/s: Zinc finger, C2H2-like (InterPro:IPR015880), Zinc finger, C2H2-t…	'27.3.11'	'RNA.regulation of transcription.C2H2 zinc finger family'	>XM_010922390.3 PREDICTED: Elaeis guineensis zinc finger protein ZAT12-like (LOC105044471), mRNA
LOC105058031	1.30356	0.00246771	3.76127	12.8831	41.6996	4.80706	41.6996	Transcription Factor	x	LOC105058031	at3g49930	C2H2 and C2HC zinc fingers superfamily protein	zinc finger protein 36	'(at3g49930 : 115.0) C2H2 and C2HC zinc fingers superfamily protein; FUNCTIONS IN: sequence-specific DNA binding transcription factor activity, zinc ion binding, nucleic acid binding; INVOLVED IN: regulation of transcription; LOCATED IN: intracellular; EXPRESSED IN: 15 plant structures; EXPRESSED DURING: 9 growth stages; CONTAINS InterPro DOMAIN/s: Zinc finger, C2H2-like (InterPro:IPR015880), Zin…	'27.3.11'	'RNA.regulation of transcription.C2H2 zinc finger family'	>XM_010940798.3 PREDICTED: Elaeis guineensis zinc finger protein 36 (LOC105058031), mRNA
LOC105058990	1.18782	8.66539e-07	15.3806	34.0082	32.7469	14.1135	34.0082	Transporter	PMID: 14739351 (sucrose (Suc) transporter)	LOC105058990	at2g02860	Sucrose transporter 2	SUT2	'(at2g02860 : 731.0) encodes a sucrose transporter in sieve elements and a number of sink tissues and cell types. Gene expression is induced by wounding.; sucrose transporter 2 (SUT2); CONTAINS InterPro DOMAIN/s: Major facilitator superfamily MFS-1 (InterPro:IPR011701), Major facilitator superfamily, general substrate transporter (InterPro:IPR016196); BEST Arabidopsis thaliana protein match is: s…	'34.2.1'	'transport.sugars.sucrose'	>XM_010942100.3 PREDICTED: Elaeis guineensis sucrose transport protein SUT4 (LOC105058990), transcript variant X1, mRNA
LOC105043612	1.60527	0.000282656	22.2795	62.9895	73.4767	19.455	73.4767	Transporter	PMID: 31832669 (functions beyond nitrate transport)	LOC105043612	at1g12110	Nitrate transporter 1.1	NRT1.1	'(at1g12110 : 345.0) Encodes NRT1.1 (CHL1), a dual-affinity nitrate transporter. The protein is expressed in guard cells and function in stomatal opening. Mutants have less transpiration and are more tolerant to drought. Expressed in lateral roots. Involved in nitrate signaling which enables the plant root system to detect and exploit nitrate-rich soil patches. Comparing to the wild type, the mut…	'34.4'	'transport.nitrate'	>XM_010921213.3 PREDICTED: Elaeis guineensis protein NRT1/ PTR FAMILY 6.3 (LOC105043612), transcript variant X1, mRNA
LOC105047868	1.46209	0.000431037	13.105	39.638	45.9045	13.3164	45.9045	Transporter (ABA)	PMID: 26334616 (Abscisic acid transporter)	LOC105047868	at1g15520	Pleiotropic drug resistance 12	ABCG40	(q8gu88|pdr7_orysa : 2477.0) Putative pleiotropic drug resistance protein 7 - Oryza sativa (Rice) & (at1g15520 : 1883.0) ABC transporter family involved in ABA transport and resistance to lead. Localizes to plasma membrane. Upregulated by lead. Expressed in leaves, flowers, stomata and roots.; pleiotropic drug resistance 12 (PDR12); CONTAINS InterPro DOMAIN/s: ATPase, AAA+ type, core (InterPro:IP…	'34.16'	'transport.ABC transporters and multidrug resistance systems'	>XM_010926980.3 PREDICTED: Elaeis guineensis ABC transporter G family member 39 (LOC105047868), transcript variant X1, mRNA
LOC105053311	1.57243	8.18581e-10	43.2859	100.169	54.5934	31.4781	100.169	Transporter (ACC)	PMID: 25520403 (1-Aminocyclopropane-1-carboxylic acid (ACC) transport)	LOC105053311	at5g40780	Lysine histidine transporter 1	LHT1	'(at5g40780 : 637.0) Encodes LHT1 (lysine histidine transporter), a high-affinity transporter for cellular amino acid uptake in both root epidermis and leaf mesophyll.; lysine histidine transporter 1; FUNCTIONS IN: amino acid transmembrane transporter activity; INVOLVED IN: amino acid transport, response to karrikin, amino acid import; LOCATED IN: plasma membrane, membrane; EXPRESSED IN: 22 plant…	'34.3'	'transport.amino acids'	>XM_010934411.3 PREDICTED: Elaeis guineensis lysine histidine transporter 1 (LOC105053311), mRNA
LOC105055275	1.92861	3.51787e-09	8.98691	32.8809	39.1893	8.09805	39.1893	Transporter (Auxin)	PMID: 22504182 (auxin carrier family regulates intracellular auxin homeostasis)	LOC105055275	at2g17500	Auxin efflux carrier family protein/PIN-LIKE 5	PILS5	'(at2g17500 : 439.0) Auxin efflux carrier family protein; FUNCTIONS IN: auxin:hydrogen symporter activity; INVOLVED IN: auxin polar transport, transmembrane transport; LOCATED IN: endomembrane system, integral to membrane; EXPRESSED IN: 19 plant structures; EXPRESSED DURING: 13 growth stages; CONTAINS InterPro DOMAIN/s: Auxin efflux carrier (InterPro:IPR004776); BEST Arabidopsis thaliana protein …	'34.99'	'transport.misc'	>XM_019853851.2 PREDICTED: Elaeis guineensis protein PIN-LIKES 7 (LOC105055275), transcript variant X1, mRNA
LOC105048550	1.139	0.000538632	5.45338	11.9087	21.7174	5.06432	21.7174	Transporter (Defense)	PMID: 26234706 (limits carbon sequestration from roots and restricts Pythium infection)	LOC105048550	at3g14770	Nodulin MtN3 family protein	SWEET2	'(at3g14770 : 250.0) Nodulin MtN3 family protein; FUNCTIONS IN: molecular_function unknown; INVOLVED IN: biological_process unknown; LOCATED IN: endomembrane system, integral to membrane, membrane; EXPRESSED IN: 22 plant structures; EXPRESSED DURING: 13 growth stages; CONTAINS InterPro DOMAIN/s: MtN3/saliva-related transmembrane protein, conserved region (InterPro:IPR018169), RAG1-activating prot…	'33.99'	'development.unspecified'	>XM_010927890.2 PREDICTED: Elaeis guineensis bidirectional sugar transporter SWEET2a (LOC105048550), transcript variant X1, mRNA
LOC105032465	2.5573	3.81794e-05	59.143	230.57	484.506	35.5701	484.506	Transporter (Defense)	PMID: 24817131 (sugar transporter, resorption of hexoses to support the increased energy demand to trigger plant defense reactions and to deprive the fungus by changing sugar fluxes toward host cells)	LOC105032465	at5g26340	High affinity, hexose-specific/H+ symporter activity/Major facilitator superfamily protein	STP13/MSS1	'(at5g26340 : 744.0) Encodes a protein with high affinity, hexose-specific/H+ symporter activity. The activity of the transporter appears to be negatively regulated by phosphorylation. Importantly, microarray analysis, as well as the study of the expression of this gene in mutants involved in programmed cell death (PCD) demonstrated a tight correlation between this gene's expression and PCD.; MSS…	'34.2'	'transport.sugars'	>XM_010906918.3 PREDICTED: Elaeis guineensis sugar transport protein MST4 (LOC105032465), mRNA
LOC105035472	1.82739	3.23351e-09	15.45	43.1066	27.2772	11.2833	43.1066	Unknown	x	LOC105035472	at1g68580	Agenet and bromo-adjacent homology (BAH) domain-containing protein	BAH	'(at1g68580 : 352.0) agenet domain-containing protein / bromo-adjacent homology (BAH) domain-containing protein; FUNCTIONS IN: RNA binding, DNA binding; INVOLVED IN: biological_process unknown; LOCATED IN: cellular_component unknown; EXPRESSED IN: 24 plant structures; EXPRESSED DURING: 15 growth stages; CONTAINS InterPro DOMAIN/s: Tudor-like, plant (InterPro:IPR014002), Agenet (InterPro:IPR008395…	'27.3.67'	'RNA.regulation of transcription.putative transcription regulator'	>XM_010911038.3 PREDICTED: Elaeis guineensis uncharacterized LOC105035472 (LOC105035472), transcript variant X2, mRNA
LOC105049622	1.68487	0.000138674	11.306	33.7267	11.7958	9.7883	33.7267	Unknown	x	LOC105049622	at1g51540	Galactose oxidase/kelch repeat superfamily protein	Galactose oxidase	'(at1g51540 : 590.0) Galactose oxidase/kelch repeat superfamily protein; CONTAINS InterPro DOMAIN/s: Galactose oxidase/kelch, beta-propeller (InterPro:IPR011043), Kelch repeat type 1 (InterPro:IPR006652), Kelch related (InterPro:IPR013089), Kelch-type beta propeller (InterPro:IPR015915); BEST Arabidopsis thaliana protein match is: Galactose oxidase/kelch repeat superfamily protein (TAIR:AT3G27220…	'27.3.25'	'RNA.regulation of transcription.MYB domain transcription factor family'	>XM_010929339.2 PREDICTED: Elaeis guineensis kelch repeat-containing protein At3g27220 (LOC105049622), transcript variant X4, mRNA
LOC105041714	1.03087	0.000183175	80.9241	218.209	197.596	99.782	218.209	Unknown	x	LOC105041714	at1g14330	Galactose oxidase/kelch repeat superfamily protein	Galactose oxidase	'(at1g14330 : 488.0) Galactose oxidase/kelch repeat superfamily protein; CONTAINS InterPro DOMAIN/s: Galactose oxidase/kelch, beta-propeller (InterPro:IPR011043), Kelch repeat type 1 (InterPro:IPR006652), Kelch related (InterPro:IPR013089), Kelch-type beta propeller (InterPro:IPR015915); BEST Arabidopsis thaliana protein match is: Galactose oxidase/kelch repeat superfamily protein (TAIR:AT2G02870…	'29.5.11.4.3.2'	'protein.degradation.ubiquitin.E3.SCF.FBOX'	>XM_010918714.3 PREDICTED: Elaeis guineensis F-box/kelch-repeat protein At1g74510 (LOC105041714), transcript variant X1, mRNA
LOC105039691	1.82077	1.80831e-07	59.6438	223.202	192.013	59.5901	223.202	Unknown		LOC105039691	' no hits & (original description: VQ motif-containing protein 22 [Elaeis guineensis])'		?	' no hits & (original description: VQ motif-containing protein 22 [Elaeis guineensis])'	'35.2'	'not assigned.unknown'	>XM_010915943.3 PREDICTED: Elaeis guineensis VQ motif-containing protein 22 (LOC105039691), mRNA
LOC105048444	1.27028	0.00271122	37.6192	94.2182	72.0691	36.895	94.2182	Unknown		LOC105048444	' no hits & (original description: uncharacterized protein LOC105048444 [Elaeis guineensis])'		?	' no hits & (original description: uncharacterized protein LOC105048444 [Elaeis guineensis])'	'35.2'	'not assigned.unknown'	>XM_010927747.3 PREDICTED: Elaeis guineensis uncharacterized LOC105048444 (LOC105048444), mRNA
LOC105041391	1.43323	3.80048e-05	14.9413	45.2127	14.1624	15.9255	45.2127	Unknown		LOC105041391	' (original description: uncharacterized protein LOC105041391 [Elaeis guineensis])'		?	' (original description: uncharacterized protein LOC105041391 [Elaeis guineensis])'	'35.2'	'not assigned.unknown'	>XM_010918355.3 PREDICTED: Elaeis guineensis uncharacterized LOC105041391 (LOC105041391), mRNA
LOC105060667	2.38859	7.72211e-16	12.8473	44.0942	29.5255	7.93431	44.0942	Unknown		LOC105060667	' no hits & (original description: cysteine-rich and transmembrane domain-containing protein WIH2 [Elaeis guineensis])'		?	' no hits & (original description: cysteine-rich and transmembrane domain-containing protein WIH2 [Elaeis guineensis])'	'35.2'	'not assigned.unknown'	>XM_010944460.2 PREDICTED: Elaeis guineensis cysteine-rich and transmembrane domain-containing protein WIH2 (LOC105060667), mRNA
LOC105042318	1.17909	0.000911159	9.77146	36.6076	32.6661	15.1314	36.6076	Unknown		LOC105042318	' no hits & (original description: uncharacterized protein LOC105042318 [Elaeis guineensis])'		?	' no hits & (original description: uncharacterized protein LOC105042318 [Elaeis guineensis])'	'35.2'	'not assigned.unknown'	>XM_010919470.2 PREDICTED: Elaeis guineensis uncharacterized LOC105042318 (LOC105042318), mRNA
LOC114912643	1.54162	0.0010173	5.03596	23.4961	30.0591	7.51687	30.0591	Unknown		LOC114912643	' no hits & (original description: uncharacterized protein LOC114912643 [Elaeis guineensis])'		?	' no hits & (original description: uncharacterized protein LOC114912643 [Elaeis guineensis])'	'35.2'	'not assigned.unknown'	>XM_029268347.1 PREDICTED: Elaeis guineensis uncharacterized LOC114912643 (LOC114912643), mRNA
LOC105032081	1.68739	7.58385e-06	6.89963	27.3633	11.5183	7.93898	27.3633	Unknown		LOC105032081	' no hits & (original description: calmodulin-binding protein 25-like [Elaeis guineensis])'		?	' no hits & (original description: calmodulin-binding protein 25-like [Elaeis guineensis])'	'35.2'	'not assigned.unknown'	>XM_010906433.3 PREDICTED: Elaeis guineensis calmodulin-binding protein 25-like (LOC105032081), mRNA
LOC114913921	1.63479	3.97434e-05	25.7473	12.117	3.92629	3.61866	25.7473	Unknown		LOC114913921	' no hits & (original description: uncharacterized protein LOC114913921 [Elaeis guineensis])'		?	' no hits & (original description: uncharacterized protein LOC114913921 [Elaeis guineensis])'	'35.2'	'not assigned.unknown'	>XM_029263043.1 PREDICTED: Elaeis guineensis uncharacterized LOC114913921 (LOC114913921), mRNA
LOC105042416	1.49008	1.08008e-10	7.90883	21.7992	21.8979	7.27227	21.8979	Unknown		LOC105042416	' no hits & (original description: uncharacterized protein LOC105042416 [Elaeis guineensis])'		?	' no hits & (original description: uncharacterized protein LOC105042416 [Elaeis guineensis])'	'35.2'	'not assigned.unknown'	>XM_010919612.3 PREDICTED: Elaeis guineensis uncharacterized LOC105042416 (LOC105042416), mRNA
LOC105034335	1.84247	7.25511e-07	20.6837	60.3269	30.0635	15.64	60.3269	Unknown		LOC105034335	no hits		?	#N/A	#N/A	#N/A	>XR_002163592.1 PREDICTED: Elaeis guineensis uncharacterized LOC105034335 (LOC105034335), ncRNA
LOC105057209	2.43608	3.10273e-05	3.29655	28.5907	22.2167	5.0016	28.5907	Unknown		LOC105057209	no hits		?	#N/A	#N/A	#N/A	>XR_833955.3 PREDICTED: Elaeis guineensis uncharacterized LOC105057209 (LOC105057209), ncRNA

## Sheet: 76 DOWN NSh Graphic
Best Manual Annotation
Cell Wall (Pectin)	2
Cell Wall (Xylan)
Chromatin modifying enzymes	1
Development (cell proliferation)	1			Annotation	%			Annotation	%
Defense (PR protein, biotic or abiotic stress)	1			Cell Wall	2	0.0263158		Chromatin modifying enzymes	0.0131579
Hormone metabolism (Cytokinin biosynthesis)	6			Chromatin modifying enzymes	1	0.0131579		Development	0.0131579
Hormone metabolism (Cytokinin biosynthesis)				Development	1	0.0131579		Defense	0.0131579
Hormone metabolism (Auxin Homeostasis)				Defense	1	0.0131579		Cell Wall	0.0263158
Hormone metabolism (Jasmonate)				Hormone metabolism	6	0.0789474		Post-translational regulation	0.0394737
Hormone metabolism (Salicylic Acid Homeostasis)				Metabolism	9	0.118421		Hormone metabolism	0.0789474
Hormone metabolism (Salicylic Acid Homeostasis)				Post-translational regulation	3	0.0394737		Transporter	0.0921053
Metabolism	9			Signal transduction	10	0.131579		Metabolism	0.118421
Metabolism				Transcription Factor	22	0.289474		Signal transduction	0.131579
Metabolism (Carbohydrate, carbon partitioning/signaling)				Transporter	7	0.0921053		Unknown	0.184211
Metabolism (Carbohydrate)				Unknown	14	0.184211		Transcription Factor	0.289474
Metabolism (Carbohydrate)					76
Metabolism (Fatty acid synthesis and elongation)
Metabolism (lipid degradation)
Metabolism (Response to oxidative stress)
Metabolsm (Phenylalanine biosynthesis/ROS homeostasis)
Post-translational regulation	3
Post-translational regulation
Post-translational regulation (Regulates protein redox state)
Signal transduction	10
Signal transduction
Signal transduction (calcium)
Signal transduction (calcium)
Signal transduction (calcium)
Signal transduction (Defense)
Signal transduction (Defense)
Signal transduction (Defense)
Signal transduction (Glucose sensor)
Signal transduction (light to hormone homeostasis)
Transcription Factor	22
Transcription Factor
Transcription Factor
Transcription Factor
Transcription Factor
Transcription Factor
Transcription Factor
Transcription Factor (balancer between cambium-driven growth and stress sensing)
Transcription Factor (balancer between cambium-driven growth and stress sensing)
Transcription Factor (Development)
Transcription Factor (Development)
Transcription Factor (Development)
Transcription Factor (Development)
Transcription Factor (JA regulator)
Transcription Factor (JA regulator)
Transcription Factor (JA regulator)
Transcription Factor (JA regulator)
Transcription Factor (JA regulator)
Transcription Factor (Senescence)
Transcription Factor (Stress)
Transcription Factor (Stress)
Transcriptional regulation (DNA binding)
Transporter	7
Transporter
Transporter (ABA)
Transporter (ACC)
Transporter (Auxin)
Transporter (Defense)
Transporter (Defense)
Unknown	14
Unknown
Unknown
Unknown
Unknown
Unknown
Unknown
Unknown
Unknown
Unknown
Unknown
Unknown
Unknown
Unknown
	76
